# Supplementary material for: Identification of the genetic basis of sow pelvic organ prolapse
Source: Front Genet. 2023 Apr 18;14:1154713. doi: 10.3389/fgene.2023.1154713 (PMC10151575; doi:10.3389/fgene.2023.1154713)
Supplement: Supplementary file 1 [file DataSheet1.zip]

Archive with 7 entries (6 files):
- Supplemental_Material/
- Supplemental_Material/GSEA_Transcriptome.pdf
- __MACOSX/Supplemental_Material/._GSEA_Transcriptome.pdf
- Supplemental_Material/GO_GSEA.xlsx
- __MACOSX/Supplemental_Material/._GO_GSEA.xlsx
- Supplemental_Material/Image 1.pdf
- __MACOSX/Supplemental_Material/._Image 1.pdf
