# Supplementary material for: Identification of the genetic basis of sow pelvic organ prolapse
Source: Front Genet. 2023 Apr 18;14:1154713. doi: 10.3389/fgene.2023.1154713 (PMC10151575; doi:10.3389/fgene.2023.1154713)
Supplement: Supplementary file 1 [file DataSheet1.zip › Supplemental_Material/GO_GSEA.xlsx]

## Sheet: gsea_report_for_na_pos_16728524
NAME	SIZE	ES	NES	NOM p-val	FDR q-val	FWER p-val	RANK AT MAX	LEADING EDGE
GO_BRANCH_ELONGATION_INVOLVED_IN_MAMMARY_GLAND_DUCT_BRANCHING	25	0.856651	2.02385	0	0.0881132	0.087	244	tags=20%, list=2%, signal=20%
GO_ANTRAL_OVARIAN_FOLLICLE_GROWTH	40	0.819736	1.99211	0	0.129192	0.226	181	tags=20%, list=2%, signal=20%
GO_HEMOGLOBIN_BIOSYNTHETIC_PROCESS	35	0.81189	1.9442	0	0.307217	0.609	197	tags=23%, list=2%, signal=23%
GO_PROTEIN_CARBOXYL_O_METHYLTRANSFERASE_ACTIVITY	20	0.838923	1.94419	0.00101626	0.230413	0.609	280	tags=25%, list=2%, signal=26%
GO_ESTROGEN_RECEPTOR_ACTIVITY	25	0.835319	1.94028	0	0.200368	0.643	181	tags=16%, list=2%, signal=16%
GO_PROSTATE_GLANDULAR_ACINUS_MORPHOGENESIS	30	0.817858	1.93367	0	0.193867	0.694	400	tags=20%, list=4%, signal=21%
GO_MAMMARY_GLAND_BRANCHING_INVOLVED_IN_PREGNANCY	25	0.826582	1.92752	0	0.191485	0.741	270	tags=20%, list=2%, signal=20%
GO_SHORT_CHAIN_FATTY_ACID_METABOLIC_PROCESS	20	0.832025	1.92062	0.00100806	0.191309	0.784	1001	tags=35%, list=9%, signal=38%
GO_MEIOTIC_COHESIN_COMPLEX	30	0.790469	1.90792	0	0.221641	0.857	597	tags=30%, list=5%, signal=32%
GO_REGULATION_OF_BRANCHING_INVOLVED_IN_PROSTATE_GLAND_MORPHOGENESIS	35	0.796798	1.90378	0.001	0.214524	0.875	400	tags=14%, list=4%, signal=15%
GO_AP_4_ADAPTOR_COMPLEX	25	0.820864	1.90224	0	0.201143	0.882	219	tags=24%, list=2%, signal=24%
GO_SPHINGOMYELIN_METABOLIC_PROCESS	25	0.817223	1.89524	0.00301811	0.210286	0.911	1005	tags=40%, list=9%, signal=44%
GO_DENTINOGENESIS	30	0.79213	1.88463	0	0.233784	0.946	1076	tags=33%, list=9%, signal=37%
GO_SNRNA_MODIFICATION	20	0.811231	1.87993	0.00201816	0.233703	0.958	1076	tags=45%, list=9%, signal=50%
GO_MUSCLE_HYPERPLASIA	15	0.83024	1.87852	0.00614125	0.223006	0.961	37	tags=20%, list=0%, signal=20%
GO_CARD_DOMAIN_BINDING	45	0.778232	1.87811	0	0.210244	0.961	31	tags=7%, list=0%, signal=7%
GO_RIBONUCLEASE_MRP_COMPLEX	30	0.782832	1.87705	0.002002	0.200614	0.963	197	tags=13%, list=2%, signal=14%
GO_NEGATIVE_REGULATION_OF_PLASMINOGEN_ACTIVATION	30	0.778965	1.86483	0	0.229507	0.986	1525	tags=50%, list=13%, signal=58%
GO_2_ACYLGLYCEROL_O_ACYLTRANSFERASE_ACTIVITY	20	0.812204	1.86079	0.00303644	0.230453	0.988	1322	tags=65%, list=12%, signal=73%
GO_RESPONSE_TO_HYPOBARIC_HYPOXIA	25	0.80045	1.86063	0	0.219178	0.988	197	tags=16%, list=2%, signal=16%
GO_SPHINGOMYELIN_PHOSPHODIESTERASE_ACTIVITY	30	0.784482	1.86045	0	0.209165	0.988	1005	tags=33%, list=9%, signal=36%
GO_POSITIVE_REGULATION_OF_PENILE_ERECTION	25	0.778413	1.85938	0.00201613	0.202313	0.989	155	tags=12%, list=1%, signal=12%
GO_SPHINGOMYELIN_CATABOLIC_PROCESS	35	0.776226	1.85563	0.001	0.205095	0.991	1005	tags=29%, list=9%, signal=31%
GO_AP_1_ADAPTOR_COMPLEX	30	0.775515	1.8529	0.002	0.204799	0.992	197	tags=13%, list=2%, signal=14%
GO_CATION_CHLORIDE_SYMPORTER_ACTIVITY	70	0.737687	1.85208	0	0.199181	0.993	1365	tags=41%, list=12%, signal=47%
GO_NEGATIVE_REGULATION_OF_LEUKOCYTE_ADHESION_TO_VASCULAR_ENDOTHELIAL_CELL	30	0.774288	1.84908	0.00200401	0.200887	0.995	37	tags=10%, list=0%, signal=10%
GO_INTERLEUKIN_1_RECEPTOR_BINDING	35	0.763605	1.84905	0	0.193593	0.995	197	tags=11%, list=2%, signal=12%
GO_DETERMINATION_OF_PANCREATIC_LEFT_RIGHT_ASYMMETRY	20	0.79897	1.84611	0.0010101	0.194493	0.997	568	tags=25%, list=5%, signal=26%
GO_NEGATIVE_REGULATION_OF_PRODUCTION_OF_MIRNAS_INVOLVED_IN_GENE_SILENCING_BY_MIRNA	40	0.760096	1.84543	0.002	0.189254	0.997	181	tags=10%, list=2%, signal=10%
GO_REGULATION_OF_CORE_PROMOTER_BINDING	40	0.770753	1.84494	0	0.1842	0.997	256	tags=20%, list=2%, signal=20%
GO_CELLULAR_RESPONSE_TO_MAGNESIUM_ION	35	0.766927	1.84023	0.002	0.188988	0.998	1445	tags=40%, list=13%, signal=46%
GO_SMOOTH_MUSCLE_CELL_MATRIX_ADHESION	25	0.784043	1.83898	0.00201613	0.186114	0.998	545	tags=32%, list=5%, signal=34%
GO_REGULATION_OF_SYNAPTIC_TRANSMISSION_CHOLINERGIC	30	0.770711	1.83751	0.001002	0.184044	0.998	197	tags=13%, list=2%, signal=14%
GO_PEPTIDYL_LYSINE_HYDROXYLATION	40	0.75194	1.8246	0.001	0.210979	0.998	1161	tags=33%, list=10%, signal=36%
GO_POSITIVE_REGULATION_OF_PROTEIN_KINASE_A_SIGNALING	50	0.740522	1.82318	0	0.208628	0.998	181	tags=8%, list=2%, signal=8%
GO_DETERMINATION_OF_DIGESTIVE_TRACT_LEFT_RIGHT_ASYMMETRY	25	0.784396	1.82178	0.00603622	0.206408	0.998	568	tags=20%, list=5%, signal=21%
GO_VAGINA_DEVELOPMENT	45	0.745125	1.82178	0	0.200856	0.998	428	tags=13%, list=4%, signal=14%
GO_GDP_METABOLIC_PROCESS	30	0.755987	1.81966	0.00501002	0.200546	0.998	177	tags=7%, list=2%, signal=7%
GO_PROTEIN_MATURATION_BY_4FE_4S_CLUSTER_TRANSFER	20	0.79282	1.81639	0.00405269	0.204111	0.998	1247	tags=50%, list=11%, signal=56%
GO_SEROTONIN_UPTAKE	25	0.777507	1.81202	0	0.209229	0.998	1456	tags=56%, list=13%, signal=64%
GO_PURINE_NUCLEOSIDE_DIPHOSPHATE_METABOLIC_PROCESS	45	0.739083	1.80913	0	0.211491	0.998	1240	tags=24%, list=11%, signal=27%
GO_RESPONSE_TO_ERYTHROPOIETIN	30	0.761087	1.80749	0.003003	0.209802	0.998	1147	tags=27%, list=10%, signal=30%
GO_TRANSCRIPTIONAL_PREINITIATION_COMPLEX	25	0.775463	1.80562	0.00402414	0.20932	0.998	181	tags=16%, list=2%, signal=16%
GO_ANION_CATION_SYMPORTER_ACTIVITY	85	0.713467	1.80444	0	0.207195	0.998	1469	tags=38%, list=13%, signal=43%
GO_GUANYLATE_KINASE_ACTIVITY	35	0.747091	1.80302	0.00200401	0.205781	0.998	177	tags=6%, list=2%, signal=6%
GO_RESPONSE_TO_FLUORIDE	25	0.773019	1.80074	0.00200602	0.206021	0.999	561	tags=20%, list=5%, signal=21%
GO_GMP_METABOLIC_PROCESS	40	0.741848	1.80038	0.002	0.202333	0.999	177	tags=5%, list=2%, signal=5%
GO_POTASSIUM_CHLORIDE_SYMPORTER_ACTIVITY	45	0.739911	1.79931	0	0.200654	1	1365	tags=38%, list=12%, signal=43%
GO_O_METHYLTRANSFERASE_ACTIVITY	75	0.716858	1.78682	0	0.225369	1	280	tags=17%, list=2%, signal=18%
GO_ALPHA_CATENIN_BINDING	45	0.746469	1.78198	0	0.23284	1	742	tags=16%, list=7%, signal=17%
GO_SHELTERIN_COMPLEX	30	0.746385	1.77555	0.003	0.244113	1	1361	tags=40%, list=12%, signal=45%
GO_TRIGLYCERIDE_RICH_LIPOPROTEIN_PARTICLE_REMODELING	40	0.730837	1.7748	0.003	0.24157	1	1169	tags=43%, list=10%, signal=47%
GO_DETERMINATION_OF_LIVER_LEFT_RIGHT_ASYMMETRY	25	0.747746	1.77401	0.00301508	0.238731	1	1166	tags=32%, list=10%, signal=36%
GO_GLYCEROPHOSPHODIESTER_PHOSPHODIESTERASE_ACTIVITY	15	0.789561	1.77376	0.00515996	0.234805	1	278	tags=20%, list=2%, signal=20%
GO_OXIDIZED_BASE_LESION_DNA_N_GLYCOSYLASE_ACTIVITY	20	0.773509	1.77365	0.00504032	0.230806	1	558	tags=20%, list=5%, signal=21%
GO_PEROXISOME_FISSION	40	0.724396	1.77249	0.002	0.229495	1	1503	tags=33%, list=13%, signal=37%
GO_VERY_LOW_DENSITY_LIPOPROTEIN_PARTICLE_REMODELING	30	0.74526	1.77229	0.00502008	0.225938	1	1169	tags=37%, list=10%, signal=41%
GO_RESPONSE_TO_FUNGICIDE	45	0.719087	1.77081	0.002	0.225592	1	175	tags=9%, list=2%, signal=9%
GO_MITOCHONDRIAL_FRAGMENTATION_INVOLVED_IN_APOPTOTIC_PROCESS	40	0.733099	1.77017	0.003	0.22338	1	1459	tags=35%, list=13%, signal=40%
GO_POSITIVE_REGULATION_OF_NEUROTROPHIN_TRK_RECEPTOR_SIGNALING_PATHWAY	35	0.750898	1.7639	0.003003	0.234622	1	1281	tags=31%, list=11%, signal=35%
GO_SIGNAL_PEPTIDASE_COMPLEX	25	0.749067	1.76207	0.0040201	0.234735	1	278	tags=12%, list=2%, signal=12%
GO_REGULATION_OF_TRANSLATION_AT_SYNAPSE_MODULATING_SYNAPTIC_TRANSMISSION	20	0.765836	1.75631	0.00604839	0.244936	1	31	tags=10%, list=0%, signal=10%
GO_EPITHELIAL_CILIUM_MOVEMENT_INVOLVED_IN_DETERMINATION_OF_LEFT_RIGHT_ASYMMETRY	35	0.737983	1.75609	0.005	0.241425	1	1166	tags=26%, list=10%, signal=29%
GO_ESTABLISHMENT_OF_PROTEIN_LOCALIZATION_TO_CHROMATIN	20	0.766736	1.75517	0.00404858	0.239865	1	517	tags=20%, list=5%, signal=21%
GO_HFE_TRANSFERRIN_RECEPTOR_COMPLEX	40	0.720025	1.75458	0.002002	0.237835	1	1076	tags=23%, list=9%, signal=25%
GO_REGULATION_OF_L_GLUTAMATE_IMPORT_ACROSS_PLASMA_MEMBRANE	20	0.744784	1.75322	0.00912779	0.237651	1	61	tags=15%, list=1%, signal=15%
GO_NITRIC_OXIDE_SYNTHASE_REGULATOR_ACTIVITY	35	0.734241	1.75322	0.002002	0.234104	1	181	tags=11%, list=2%, signal=12%
GO_IRON_ION_TRANSMEMBRANE_TRANSPORTER_ACTIVITY	45	0.721002	1.7526	0.002	0.232204	1	1726	tags=27%, list=15%, signal=31%
GO_REGULATION_OF_CYSTEINE_TYPE_ENDOPEPTIDASE_ACTIVITY_INVOLVED_IN_EXECUTION_PHASE_OF_APOPTOSIS	20	0.766671	1.74591	0.00606673	0.244104	1	1256	tags=35%, list=11%, signal=39%
GO_NEGATIVE_REGULATION_OF_ENDOPLASMIC_RETICULUM_CALCIUM_ION_CONCENTRATION	25	0.747545	1.74546	0.00501505	0.241621	1	197	tags=16%, list=2%, signal=16%
GO_MONOAMINE_TRANSMEMBRANE_TRANSPORTER_ACTIVITY	35	0.730083	1.74489	0.003003	0.239724	1	1718	tags=57%, list=15%, signal=67%
GO_MCM_COMPLEX	45	0.711119	1.74249	0.001	0.241578	1	1076	tags=27%, list=9%, signal=29%
GO_SENSORY_PERCEPTION_OF_TOUCH	25	0.739361	1.73896	0.005005	0.246215	1	448	tags=24%, list=4%, signal=25%
GO_REGULATION_OF_VASCULAR_WOUND_HEALING	25	0.743257	1.73879	0.00904523	0.24333	1	1139	tags=28%, list=10%, signal=31%
GO_CELLULAR_HYPEROSMOTIC_RESPONSE	50	0.700597	1.7383	0.002	0.241234	1	2083	tags=56%, list=18%, signal=68%
GO_CELLULAR_RESPONSE_TO_LAMINAR_FLUID_SHEAR_STRESS	35	0.722704	1.7344	0.003003	0.24706	1	208	tags=11%, list=2%, signal=12%
GO_NEGATIVE_REGULATION_OF_CHROMATIN_BINDING	35	0.727017	1.73191	0.003	0.250229	1	788	tags=23%, list=7%, signal=24%
GO_MYRISTOYL_COA_HYDROLASE_ACTIVITY	20	0.758489	1.72885	0.0050813	0.254813	1	742	tags=25%, list=7%, signal=27%
GO_ACROSOMAL_VESICLE_EXOCYTOSIS	20	0.758574	1.72671	0.0142421	0.256876	1	517	tags=20%, list=5%, signal=21%
GO_STORE_OPERATED_CALCIUM_CHANNEL_ACTIVITY	45	0.708709	1.72314	0.004	0.26276	1	869	tags=22%, list=8%, signal=24%
GO_CELLULAR_RESPONSE_TO_IRON_ION	45	0.698803	1.72253	0.004	0.260971	1	1659	tags=31%, list=15%, signal=36%
GO_CHOLINE_TRANSPORT	30	0.729491	1.72118	0.00701403	0.260939	1	2170	tags=57%, list=19%, signal=70%
GO_POSITIVE_REGULATION_OF_HYPERSENSITIVITY	20	0.741972	1.7209	0.0121581	0.258392	1	517	tags=25%, list=5%, signal=26%
GO_COHESIN_COMPLEX	55	0.707675	1.72001	0	0.257237	1	1224	tags=31%, list=11%, signal=34%
GO_PROSTATE_GLANDULAR_ACINUS_DEVELOPMENT	50	0.697311	1.71954	0.001	0.255235	1	518	tags=14%, list=5%, signal=15%
GO_NEURON_PROJECTION_MAINTENANCE	45	0.701915	1.71545	0.002	0.261568	1	1693	tags=31%, list=15%, signal=36%
GO_ATP_BINDING_CASSETTE_ABC_TRANSPORTER_COMPLEX	25	0.727036	1.71531	0.012012	0.258812	1	1350	tags=32%, list=12%, signal=36%
GO_MODULATION_OF_AGE_RELATED_BEHAVIORAL_DECLINE	35	0.707341	1.71269	0.008	0.261991	1	1693	tags=40%, list=15%, signal=47%
GO_ACTIN_FILAMENT_NETWORK_FORMATION	30	0.713176	1.70921	0.003003	0.2673	1	1054	tags=33%, list=9%, signal=37%
GO_MMXD_COMPLEX	20	0.73137	1.70869	0.00910931	0.265584	1	1082	tags=20%, list=10%, signal=22%
GO_HORMONE_CATABOLIC_PROCESS	55	0.694406	1.7055	0	0.270313	1	1268	tags=25%, list=11%, signal=29%
GO_NEGATIVE_REGULATION_OF_FIBRINOLYSIS	50	0.691612	1.70369	0.002	0.271862	1	1121	tags=32%, list=10%, signal=35%
GO_NEGATIVE_REGULATION_OF_PHOSPHATIDYLINOSITOL_3_KINASE_SIGNALING	65	0.685179	1.70275	0.001	0.271132	1	487	tags=15%, list=4%, signal=16%
GO_MEIOTIC_ATTACHMENT_OF_TELOMERE_TO_NUCLEAR_ENVELOPE	25	0.717437	1.70138	0.00603015	0.271301	1	1224	tags=36%, list=11%, signal=40%
GO_BASEMENT_MEMBRANE_ASSEMBLY	40	0.70817	1.70047	0.004	0.270519	1	1165	tags=30%, list=10%, signal=33%
GO_CELLULAR_RESPONSE_TO_BRAIN_DERIVED_NEUROTROPHIC_FACTOR_STIMULUS	45	0.691309	1.69859	0.002	0.272198	1	1057	tags=13%, list=9%, signal=15%
GO_REGULATION_OF_AMYLOID_FIBRIL_FORMATION	40	0.702166	1.69739	0.00700701	0.272208	1	917	tags=18%, list=8%, signal=19%
GO_SUPERCOILED_DNA_BINDING	25	0.720267	1.69654	0.0130653	0.27135	1	278	tags=12%, list=2%, signal=12%
GO_DERLIN_1_RETROTRANSLOCATION_COMPLEX	45	0.701977	1.69624	0.003003	0.269279	1	1224	tags=36%, list=11%, signal=40%
GO_POSITIVE_REGULATION_OF_NEUROTRANSMITTER_UPTAKE	30	0.712636	1.69518	0.008	0.268675	1	61	tags=10%, list=1%, signal=10%
GO_MAINTENANCE_OF_DNA_METHYLATION	30	0.703631	1.69391	0.00802407	0.268847	1	652	tags=17%, list=6%, signal=18%
GO_ODONTOBLAST_DIFFERENTIATION	30	0.70476	1.69343	0.00701403	0.267483	1	1076	tags=23%, list=9%, signal=26%
GO_NUCLEOBASE_CATABOLIC_PROCESS	30	0.722748	1.69316	0.00501505	0.265578	1	762	tags=30%, list=7%, signal=32%
GO_PROSTATE_GLAND_GROWTH	45	0.697784	1.69268	0.005	0.264205	1	409	tags=13%, list=4%, signal=14%
GO_3_PHOSPHOADENOSINE_5_PHOSPHOSULFATE_BINDING	30	0.716199	1.69029	0.00300601	0.267562	1	1076	tags=33%, list=9%, signal=37%
GO_AP_2_ADAPTOR_COMPLEX_BINDING	35	0.694261	1.68921	0.003	0.267597	1	1383	tags=37%, list=12%, signal=42%
GO_POSITIVE_REGULATION_OF_DEOXYRIBONUCLEASE_ACTIVITY	20	0.737106	1.68843	0.0121457	0.266984	1	1256	tags=30%, list=11%, signal=34%
GO_NEGATIVE_REGULATION_OF_MUSCLE_ADAPTATION	55	0.691024	1.68753	0.002	0.266556	1	197	tags=13%, list=2%, signal=13%
GO_CHLORIDE_ION_HOMEOSTASIS	60	0.684089	1.68571	0.003	0.268279	1	1365	tags=30%, list=12%, signal=34%
GO_POSITIVE_REGULATION_OF_PROTEIN_LOCALIZATION_TO_CENTROSOME	35	0.691445	1.68441	0.009	0.268963	1	652	tags=14%, list=6%, signal=15%
GO_REGULATION_OF_BINDING_OF_SPERM_TO_ZONA_PELLUCIDA	20	0.733833	1.68396	0.0171717	0.267547	1	518	tags=25%, list=5%, signal=26%
GO_DIAPEDESIS	25	0.717495	1.68121	0.0100705	0.271408	1	146	tags=12%, list=1%, signal=12%
GO_SPERM_EJACULATION	25	0.713724	1.67896	0.00903614	0.274735	1	25	tags=8%, list=0%, signal=8%
GO_PROTEIN_LOCALIZATION_TO_BASOLATERAL_PLASMA_MEMBRANE	35	0.701613	1.67729	0.00800801	0.276285	1	1077	tags=23%, list=10%, signal=25%
GO_CHOLESTEROL_STORAGE	85	0.670751	1.67721	0	0.274081	1	2216	tags=56%, list=20%, signal=70%
GO_PROTEIN_ARGININE_OMEGA_N_MONOMETHYLTRANSFERASE_ACTIVITY	25	0.711671	1.67687	0.0131313	0.272571	1	1080	tags=32%, list=10%, signal=35%
GO_HISTONE_H3_K4_DEMETHYLATION	30	0.70328	1.67628	0.00801603	0.271629	1	844	tags=23%, list=7%, signal=25%
GO_NEUROTRANSMITTER_CATABOLIC_PROCESS	70	0.666468	1.66983	0	0.285099	1	1288	tags=33%, list=11%, signal=37%
GO_PEPTIDYL_DIPHTHAMIDE_BIOSYNTHETIC_PROCESS_FROM_PEPTIDYL_HISTIDINE	25	0.700546	1.66904	0.00803213	0.284625	1	2354	tags=60%, list=21%, signal=76%
GO_POSITIVE_REGULATION_OF_RNA_POLYMERASE_II_TRANSCRIPTIONAL_PREINITIATION_COMPLEX_ASSEMBLY	55	0.68142	1.66469	0.001	0.293093	1	1330	tags=20%, list=12%, signal=23%
GO_T_CELL_ANTIGEN_PROCESSING_AND_PRESENTATION	20	0.724297	1.66459	0.0121581	0.290777	1	1012	tags=30%, list=9%, signal=33%
GO_COLLAGEN_METABOLIC_PROCESS	80	0.671896	1.66456	0.002	0.288507	1	675	tags=20%, list=6%, signal=21%
GO_POSITIVE_REGULATION_OF_INTERLEUKIN_2_BIOSYNTHETIC_PROCESS	60	0.671204	1.66403	0	0.287409	1	726	tags=17%, list=6%, signal=18%
GO_APOLIPOPROTEIN_A_I_BINDING	25	0.697624	1.66256	0.0080402	0.288588	1	1454	tags=36%, list=13%, signal=41%
GO_ESTABLISHMENT_OF_CENTROSOME_LOCALIZATION	35	0.684085	1.66243	0.004	0.286589	1	1188	tags=40%, list=10%, signal=45%
GO_RESPONSE_TO_MAGNESIUM_ION	95	0.658196	1.66228	0	0.284833	1	2184	tags=41%, list=19%, signal=50%
GO_REGULATION_OF_OVARIAN_FOLLICLE_DEVELOPMENT	30	0.702401	1.66206	0.00400802	0.283135	1	804	tags=20%, list=7%, signal=21%
GO_GLYCOLIPID_TRANSPORT	25	0.717573	1.66049	0.0150754	0.284961	1	325	tags=20%, list=3%, signal=21%
GO_RRNA_GUANINE_METHYLTRANSFERASE_ACTIVITY	20	0.716269	1.66018	0.00811359	0.283565	1	1268	tags=50%, list=11%, signal=56%
GO_CHYLOMICRON_REMODELING	30	0.706638	1.65961	0.0130261	0.282678	1	1535	tags=47%, list=14%, signal=54%
GO_NEGATIVE_REGULATION_OF_EXCITATORY_POSTSYNAPTIC_POTENTIAL	40	0.6802	1.65947	0.00700701	0.280928	1	31	tags=5%, list=0%, signal=5%
GO_AXONOGENESIS_INVOLVED_IN_INNERVATION	30	0.709193	1.65923	0.00904523	0.279408	1	984	tags=17%, list=9%, signal=18%
GO_DNA_UNWINDING_INVOLVED_IN_DNA_REPLICATION	50	0.684023	1.65846	0.005	0.279361	1	1207	tags=26%, list=11%, signal=29%
GO_GLOMERULUS_MORPHOGENESIS	40	0.682673	1.65805	0.005	0.278274	1	230	tags=15%, list=2%, signal=15%
GO_HISTONE_DEMETHYLASE_ACTIVITY_H3_K4_SPECIFIC_	25	0.707387	1.65666	0.0120603	0.279454	1	844	tags=20%, list=7%, signal=22%
GO_REGULATION_OF_NEUROTROPHIN_TRK_RECEPTOR_SIGNALING_PATHWAY	55	0.67451	1.65509	0.004	0.281366	1	1281	tags=22%, list=11%, signal=24%
GO_NEGATIVE_REGULATION_OF_EPIDERMAL_GROWTH_FACTOR_ACTIVATED_RECEPTOR_ACTIVITY	65	0.674847	1.65205	0	0.286741	1	1767	tags=35%, list=16%, signal=42%
GO_QUINONE_BIOSYNTHETIC_PROCESS	70	0.663758	1.65189	0.002	0.285144	1	702	tags=23%, list=6%, signal=24%
GO_NUCLEOLAR_RIBONUCLEASE_P_COMPLEX	35	0.688059	1.64911	0.00700701	0.290442	1	2103	tags=40%, list=19%, signal=49%
GO_NEGATIVE_REGULATION_OF_CELL_ADHESION_MEDIATED_BY_INTEGRIN	50	0.680619	1.64842	0.005	0.290079	1	539	tags=12%, list=5%, signal=13%
GO_HISTONE_H2A_K63_LINKED_UBIQUITINATION	20	0.716446	1.6451	0.0151057	0.296419	1	1578	tags=50%, list=14%, signal=58%
GO_NEGATIVE_REGULATION_OF_INTRINSIC_APOPTOTIC_SIGNALING_PATHWAY_IN_RESPONSE_TO_OSMOTIC_STRESS	25	0.705062	1.6448	0.0100908	0.295	1	197	tags=16%, list=2%, signal=16%
GO_BRANCHING_INVOLVED_IN_PROSTATE_GLAND_MORPHOGENESIS	60	0.658613	1.64396	0.002002	0.294952	1	400	tags=10%, list=4%, signal=10%
GO_REGULATION_OF_PRESYNAPTIC_MEMBRANE_POTENTIAL	30	0.686989	1.64339	0.01001	0.294292	1	448	tags=10%, list=4%, signal=10%
GO_REGULATION_OF_CELLULAR_PH_REDUCTION	20	0.71229	1.64271	0.016178	0.294086	1	1082	tags=20%, list=10%, signal=22%
GO_POSITIVE_REGULATION_OF_CHOLESTEROL_STORAGE	35	0.679817	1.64197	0.011022	0.294099	1	2083	tags=60%, list=18%, signal=73%
GO_ADP_TRANSPORT	20	0.694436	1.64111	0.0181452	0.294246	1	1372	tags=40%, list=12%, signal=45%
GO_ARYL_HYDROCARBON_RECEPTOR_BINDING	40	0.679764	1.64012	0.004	0.294646	1	1076	tags=25%, list=9%, signal=28%
GO_POSITIVE_REGULATION_OF_MITOCHONDRIAL_CALCIUM_ION_CONCENTRATION	40	0.667505	1.6399	0.01	0.293247	1	1076	tags=25%, list=9%, signal=28%
GO_TRNA_5_END_PROCESSING	65	0.665378	1.63946	0.004	0.292354	1	1981	tags=31%, list=17%, signal=37%
GO_PHOSPHATIDYLINOSITOL_TRANSPORTER_ACTIVITY	30	0.69115	1.63907	0.01002	0.291474	1	970	tags=27%, list=9%, signal=29%
GO_TELOMERE_CAP_COMPLEX	55	0.663479	1.63891	0.005	0.289914	1	2083	tags=47%, list=18%, signal=58%
GO_SPERM_FIBROUS_SHEATH	25	0.686002	1.63862	0.0110331	0.288725	1	530	tags=24%, list=5%, signal=25%
GO_TELOMERE_TETHERING_AT_NUCLEAR_PERIPHERY	30	0.685569	1.63757	0.0140281	0.289472	1	1501	tags=40%, list=13%, signal=46%
GO_GOLGI_TO_LYSOSOME_TRANSPORT	40	0.668744	1.63588	0.007	0.291935	1	1076	tags=23%, list=9%, signal=25%
GO_REGULATION_OF_RECEPTOR_RECYCLING	110	0.639063	1.6351	0	0.291917	1	1812	tags=31%, list=16%, signal=36%
GO_TRANSLATIONAL_READTHROUGH	45	0.672856	1.63509	0.009	0.290064	1	1652	tags=29%, list=15%, signal=34%
GO_REGULATION_OF_PROTEIN_KINASE_C_SIGNALING	75	0.657264	1.63403	0.002	0.290935	1	933	tags=20%, list=8%, signal=22%
GO_MICROTUBULE_BUNDLE	30	0.691533	1.63387	0.00901804	0.289603	1	2320	tags=67%, list=20%, signal=84%
GO_FOREBRAIN_NEUROBLAST_DIVISION	40	0.674298	1.63319	0.013013	0.289488	1	959	tags=20%, list=8%, signal=22%
GO_CATALYTIC_STEP_1_SPLICEOSOME	35	0.684126	1.63292	0.0170512	0.288385	1	31	tags=6%, list=0%, signal=6%
GO_IRON_SULFUR_CLUSTER_ASSEMBLY	95	0.642969	1.63029	0	0.292758	1	1342	tags=21%, list=12%, signal=24%
GO_HISTONE_DEMETHYLASE_ACTIVITY_H3_K36_SPECIFIC_	40	0.677273	1.62954	0.012012	0.292918	1	970	tags=20%, list=9%, signal=22%
GO_MITOCHONDRION_MORPHOGENESIS	80	0.648346	1.62935	0	0.291476	1	1076	tags=20%, list=9%, signal=22%
GO_RNA_2_O_METHYLTRANSFERASE_ACTIVITY	20	0.70452	1.62894	0.0193089	0.290681	1	1354	tags=45%, list=12%, signal=51%
GO_ANDROGEN_METABOLIC_PROCESS	60	0.663382	1.62836	0.002	0.290487	1	601	tags=13%, list=5%, signal=14%
GO_OXIDOREDUCTASE_ACTIVITY_ACTING_ON_PAIRED_DONORS_WITH_INCORPORATION_OR_REDUCTION_OF_MOLECULAR_OXYGEN_REDUCED_FLAVIN_OR_FLAVOPROTEIN_AS_ONE_DONOR_AND_INCORPORATION_OF_ONE_ATOM_OF_OXYGEN	55	0.659426	1.62769	0.004	0.29049	1	539	tags=16%, list=5%, signal=17%
GO_PROTEIN_MATURATION_BY_IRON_SULFUR_CLUSTER_TRANSFER	60	0.663533	1.62767	0.005	0.288814	1	1333	tags=28%, list=12%, signal=32%
GO_HISTONE_H3_K36_DEMETHYLATION	40	0.677273	1.62746	0.01001	0.287609	1	970	tags=20%, list=9%, signal=22%
GO_SUCCINYL_COA_METABOLIC_PROCESS	30	0.680781	1.62691	0.017	0.287233	1	911	tags=23%, list=8%, signal=25%
GO_EXOCYST_LOCALIZATION	35	0.666712	1.62628	0.00701403	0.287134	1	1664	tags=31%, list=15%, signal=37%
GO_MINUS_END_DIRECTED_ORGANELLE_TRANSPORT_ALONG_MICROTUBULE	20	0.706503	1.62624	0.0181452	0.285574	1	2843	tags=55%, list=25%, signal=73%
GO_NUCLEOSOME_POSITIONING	20	0.704128	1.62556	0.0181818	0.285685	1	1805	tags=45%, list=16%, signal=53%
GO_HISTONE_H4_R3_METHYLATION	25	0.689092	1.62547	0.0111111	0.284283	1	652	tags=20%, list=6%, signal=21%
GO_NEGATIVE_REGULATION_OF_POSTTRANSCRIPTIONAL_GENE_SILENCING	65	0.658164	1.62534	0.003	0.282947	1	181	tags=8%, list=2%, signal=8%
GO_VASCULAR_WOUND_HEALING	45	0.672961	1.62393	0.004	0.28463	1	1139	tags=27%, list=10%, signal=30%
GO_PROTEIN_TRANSPORT_INTO_MEMBRANE_RAFT	20	0.70176	1.62386	0.020141	0.283217	1	2331	tags=55%, list=21%, signal=69%
GO_RAGULATOR_COMPLEX	30	0.685685	1.62365	0.00800801	0.282104	1	1676	tags=43%, list=15%, signal=51%
GO_REGULATION_OF_MRNA_BINDING	40	0.662026	1.62253	0.00800801	0.282967	1	394	tags=10%, list=3%, signal=10%
GO_GROWTH_INVOLVED_IN_HEART_MORPHOGENESIS	10	0.773858	1.62221	0.0202775	0.282165	1	1354	tags=40%, list=12%, signal=45%
GO_REGULATION_OF_FIBRINOLYSIS	70	0.645065	1.62202	0	0.281066	1	1121	tags=23%, list=10%, signal=25%
GO_NEGATIVE_REGULATION_OF_MEMBRANE_REPOLARIZATION_DURING_CARDIAC_MUSCLE_CELL_ACTION_POTENTIAL	10	0.767953	1.62076	0.0347448	0.282187	1	1375	tags=70%, list=12%, signal=80%
GO_ALDITOL_METABOLIC_PROCESS	55	0.65879	1.62	0.007	0.282463	1	1322	tags=38%, list=12%, signal=43%
GO_SMALL_RIBOSOMAL_SUBUNIT_RRNA_BINDING	40	0.664318	1.61955	0.01	0.282014	1	1413	tags=35%, list=12%, signal=40%
GO_PRIMARY_AMINE_OXIDASE_ACTIVITY	15	0.733719	1.61883	0.0215827	0.281935	1	1354	tags=40%, list=12%, signal=45%
GO_ASPARTIC_ENDOPEPTIDASE_ACTIVITY_INTRAMEMBRANE_CLEAVING	35	0.671753	1.61782	0.012012	0.282995	1	742	tags=17%, list=7%, signal=18%
GO_SODIUM_CHLORIDE_SYMPORTER_ACTIVITY	45	0.660514	1.61746	0.011011	0.282223	1	1718	tags=40%, list=15%, signal=47%
GO_REGULATION_OF_PLASMINOGEN_ACTIVATION	65	0.650357	1.61744	0.002	0.280759	1	1701	tags=31%, list=15%, signal=36%
GO_REGULATION_OF_CELLULAR_RESPONSE_TO_OSMOTIC_STRESS	30	0.675513	1.61709	0.0180361	0.280006	1	377	tags=20%, list=3%, signal=21%
GO_NEGATIVE_REGULATION_OF_NEUTROPHIL_ACTIVATION	25	0.692462	1.61651	0.0181087	0.279856	1	708	tags=24%, list=6%, signal=26%
GO_POSITIVE_REGULATION_OF_MITOCHONDRIAL_TRANSLATION	75	0.646249	1.6137	0.001	0.284797	1	362	tags=7%, list=3%, signal=7%
GO_SELF_PROTEOLYSIS	30	0.675691	1.61356	0.014014	0.283623	1	2203	tags=57%, list=19%, signal=70%
GO_NEGATIVE_REGULATION_OF_CHOLESTEROL_STORAGE	40	0.668839	1.61306	0.009	0.283333	1	2216	tags=50%, list=20%, signal=62%
GO_NOTCH_RECEPTOR_PROCESSING_LIGAND_DEPENDENT	35	0.665113	1.61299	0.009	0.282118	1	411	tags=17%, list=4%, signal=18%
GO_PRIMARY_MIRNA_PROCESSING	50	0.657609	1.61243	0.002	0.282062	1	1148	tags=26%, list=10%, signal=29%
GO_CHYLOMICRON	40	0.665131	1.61204	0.011	0.281583	1	1915	tags=43%, list=17%, signal=51%
GO_VERY_LOW_DENSITY_LIPOPROTEIN_PARTICLE_ASSEMBLY	45	0.65125	1.61203	0.01	0.280153	1	1535	tags=47%, list=14%, signal=54%
GO_REGULATION_OF_CILIUM_BEAT_FREQUENCY	55	0.655861	1.61126	0.009	0.280289	1	1166	tags=27%, list=10%, signal=30%
GO_REGULATION_OF_POSTSYNAPTIC_NEUROTRANSMITTER_RECEPTOR_INTERNALIZATION	50	0.652225	1.61088	0.01	0.279741	1	973	tags=14%, list=9%, signal=15%
GO_KINOCILIUM	40	0.660234	1.61038	0.01	0.279575	1	1619	tags=38%, list=14%, signal=44%
GO_INTERLEUKIN_2_SECRETION	45	0.656652	1.60904	0.00800801	0.281247	1	0	tags=2%, list=0%, signal=2%
GO_RNA_POLYMERASE_II_PREINITIATION_COMPLEX_ASSEMBLY	120	0.634117	1.60816	0.001	0.281741	1	1345	tags=19%, list=12%, signal=22%
GO_PRE_B_CELL_DIFFERENTIATION	15	0.722087	1.60459	0.0276074	0.288829	1	2849	tags=93%, list=25%, signal=125%
GO_ADP_TRANSMEMBRANE_TRANSPORTER_ACTIVITY	20	0.694436	1.60441	0.025227	0.287845	1	1372	tags=40%, list=12%, signal=45%
GO_REGULATION_OF_AMINO_ACID_IMPORT_ACROSS_PLASMA_MEMBRANE	35	0.668562	1.60422	0.015015	0.286929	1	1966	tags=37%, list=17%, signal=45%
GO_REPLICATIVE_SENESCENCE	55	0.654039	1.60362	0.009	0.287006	1	1447	tags=24%, list=13%, signal=27%
GO_RNA_POLYMERASE_II_TRANSCRIPTION_REPRESSOR_COMPLEX	20	0.69455	1.60319	0.020202	0.286557	1	1353	tags=40%, list=12%, signal=45%
GO_POSITIVE_REGULATION_OF_EXIT_FROM_MITOSIS	25	0.67745	1.60297	0.012024	0.285732	1	2653	tags=64%, list=23%, signal=83%
GO_STEREOCILIUM_MEMBRANE	20	0.703272	1.60215	0.013198	0.286434	1	1188	tags=40%, list=10%, signal=45%
GO_PROTEIN_LOCALIZATION_TO_CHROMATIN	110	0.629435	1.60134	0	0.286994	1	1644	tags=25%, list=15%, signal=28%
GO_ADENYLATE_CYCLASE_BINDING	60	0.644756	1.60129	0.005	0.285742	1	181	tags=7%, list=2%, signal=7%
GO_SPERMATOPROTEASOME_COMPLEX	20	0.688731	1.60092	0.0182002	0.285267	1	652	tags=20%, list=6%, signal=21%
GO_CELL_VOLUME_HOMEOSTASIS	135	0.625768	1.5997	0	0.286735	1	1370	tags=28%, list=12%, signal=32%
GO_RNA_5_END_PROCESSING	90	0.63503	1.59938	0.001	0.28614	1	2103	tags=36%, list=19%, signal=43%
GO_NEGATIVE_REGULATION_OF_MITOCHONDRIAL_MEMBRANE_PERMEABILITY_INVOLVED_IN_APOPTOTIC_PROCESS	10	0.74414	1.59887	0.0396146	0.285969	1	1389	tags=30%, list=12%, signal=34%
GO_GAMMA_SECRETASE_COMPLEX	30	0.676158	1.59882	0.0150451	0.284769	1	742	tags=20%, list=7%, signal=21%
GO_PEPTIDYL_HISTIDINE_MODIFICATION	40	0.66542	1.59813	0.007	0.28493	1	2354	tags=55%, list=21%, signal=69%
GO_RESPONSE_TO_INTERLEUKIN_9	30	0.670011	1.5973	0.023023	0.285471	1	726	tags=23%, list=6%, signal=25%
GO_NEGATIVE_REGULATION_OF_INTERLEUKIN_8_PRODUCTION	80	0.635459	1.59661	0.003	0.285845	1	428	tags=10%, list=4%, signal=10%
GO_NEUROMUSCULAR_PROCESS_CONTROLLING_POSTURE	70	0.640886	1.59638	0.004	0.285131	1	1168	tags=17%, list=10%, signal=19%
GO_ENDOTHELIAL_CELL_MORPHOGENESIS	60	0.648794	1.59588	0.004	0.285041	1	1459	tags=30%, list=13%, signal=34%
GO_SYNAPTIC_CLEFT	65	0.646396	1.59573	0.009	0.284065	1	1092	tags=20%, list=10%, signal=22%
GO_POSITIVE_REGULATION_OF_PHOSPHATIDYLINOSITOL_BIOSYNTHETIC_PROCESS	20	0.682353	1.59459	0.0273556	0.285268	1	2294	tags=55%, list=20%, signal=69%
GO_REGULATION_OF_SYNAPTIC_GROWTH_AT_NEUROMUSCULAR_JUNCTION	20	0.695654	1.59126	0.0182002	0.291883	1	1851	tags=40%, list=16%, signal=48%
GO_DISACCHARIDE_METABOLIC_PROCESS	30	0.662026	1.59113	0.0130653	0.290863	1	428	tags=10%, list=4%, signal=10%
GO_REGULATION_OF_SISTER_CHROMATID_COHESION	90	0.626358	1.59082	0.004	0.290308	1	1959	tags=37%, list=17%, signal=44%
GO_FATTY_ACID_ALPHA_OXIDATION	40	0.658102	1.59015	0.008	0.290581	1	2034	tags=48%, list=18%, signal=58%
GO_PROTEIN_LOCALIZATION_TO_MEMBRANE_RAFT	35	0.664378	1.59005	0.008	0.289459	1	2331	tags=54%, list=21%, signal=68%
GO_PROTEIN_DEMETHYLATION	120	0.620827	1.58958	0	0.28931	1	1831	tags=31%, list=16%, signal=36%
GO_NEGATIVE_REGULATION_OF_CARDIAC_MUSCLE_ADAPTATION	35	0.661676	1.58847	0.013	0.290781	1	197	tags=11%, list=2%, signal=12%
GO_RIBONUCLEASE_P_COMPLEX	50	0.644994	1.58807	0.00900901	0.290581	1	2103	tags=30%, list=19%, signal=37%
GO_ENDOPLASMIC_RETICULUM_CALCIUM_ION_HOMEOSTASIS	90	0.636935	1.58487	0.005	0.297158	1	1237	tags=20%, list=11%, signal=22%
GO_NEGATIVE_REGULATION_OF_PEPTIDYL_TYROSINE_PHOSPHORYLATION	240	0.610069	1.58387	0	0.298339	1	1782	tags=27%, list=16%, signal=31%
GO_TRANSLATION_TERMINATION_FACTOR_ACTIVITY	30	0.663484	1.58371	0.0200401	0.297419	1	693	tags=23%, list=6%, signal=25%
GO_INTRINSIC_APOPTOTIC_SIGNALING_PATHWAY_IN_RESPONSE_TO_OSMOTIC_STRESS	40	0.655575	1.58255	0.016016	0.299187	1	377	tags=15%, list=3%, signal=15%
GO_CLATHRIN_SCULPTED_MONOAMINE_TRANSPORT_VESICLE	25	0.680521	1.58218	0.0220441	0.298812	1	1456	tags=44%, list=13%, signal=50%
GO_THIOREDOXIN_DISULFIDE_REDUCTASE_ACTIVITY	35	0.660435	1.58077	0.012024	0.300927	1	832	tags=20%, list=7%, signal=22%
GO_HISTONE_ARGININE_N_METHYLTRANSFERASE_ACTIVITY	40	0.646316	1.58026	0.004	0.300969	1	676	tags=18%, list=6%, signal=19%
GO_CILIARY_ROOTLET	50	0.641269	1.58007	0.008	0.300273	1	917	tags=18%, list=8%, signal=19%
GO_TRANS_GOLGI_NETWORK_TRANSPORT_VESICLE_MEMBRANE	65	0.626208	1.57926	0.004	0.301018	1	197	tags=8%, list=2%, signal=8%
GO_ERYTHROCYTE_MATURATION	70	0.641707	1.57914	0.008	0.300109	1	2316	tags=29%, list=20%, signal=36%
GO_RECEPTOR_RECYCLING	155	0.61744	1.57857	0	0.300412	1	1812	tags=28%, list=16%, signal=33%
GO_RENAL_CONTROL_OF_PERIPHERAL_VASCULAR_RESISTANCE_INVOLVED_IN_REGULATION_OF_SYSTEMIC_ARTERIAL_BLOOD_PRESSURE	20	0.68577	1.57773	0.0242424	0.30118	1	282	tags=15%, list=2%, signal=15%
GO_CEREBRAL_CORTEX_NEURON_DIFFERENTIATION	90	0.626084	1.57657	0.001	0.302846	1	343	tags=13%, list=3%, signal=14%
GO_RIBONUCLEASE_P_ACTIVITY	45	0.645076	1.57649	0.004	0.301788	1	2103	tags=33%, list=19%, signal=41%
GO_U3_SNORNA_BINDING	30	0.667666	1.57525	0.0230692	0.303563	1	2449	tags=53%, list=22%, signal=68%
GO_NEGATIVE_REGULATION_OF_PROTEIN_TYROSINE_KINASE_ACTIVITY	130	0.615541	1.57442	0	0.304426	1	1782	tags=28%, list=16%, signal=32%
GO_RECEPTOR_TRANSACTIVATION	25	0.668864	1.57391	0.0211268	0.30448	1	355	tags=16%, list=3%, signal=16%
GO_RESPONSE_TO_CGMP	35	0.65701	1.57318	0.0170512	0.305253	1	978	tags=14%, list=9%, signal=16%
GO_PALMITOYL_COA_HYDROLASE_ACTIVITY	45	0.639271	1.57269	0.01	0.305335	1	1779	tags=33%, list=16%, signal=39%
GO_REGULATION_OF_RESPONSE_TO_OSMOTIC_STRESS	45	0.643388	1.57261	0.014	0.30439	1	1369	tags=29%, list=12%, signal=33%
GO_STEROID_ESTERIFICATION	55	0.638709	1.572	0.011	0.304652	1	1588	tags=38%, list=14%, signal=44%
GO_CORPUS_CALLOSUM_MORPHOGENESIS	30	0.656304	1.57198	0.018018	0.303483	1	2267	tags=53%, list=20%, signal=66%
GO_SERINE_TYPE_CARBOXYPEPTIDASE_ACTIVITY	25	0.662303	1.57182	0.0150905	0.302697	1	708	tags=20%, list=6%, signal=21%
GO_CELLULAR_RESPONSE_TO_ESTROGEN_STIMULUS	65	0.627233	1.5713	0.006	0.30271	1	343	tags=9%, list=3%, signal=9%
GO_REGULATION_OF_INWARD_RECTIFIER_POTASSIUM_CHANNEL_ACTIVITY	15	0.695264	1.57123	0.0255102	0.301701	1	985	tags=27%, list=9%, signal=29%
GO_RNA_POLYMERASE_II_ACTIVITY	40	0.649814	1.57099	0.017	0.301067	1	1355	tags=33%, list=12%, signal=37%
GO_HISTONE_PRE_MRNA_3_END_PROCESSING_COMPLEX	20	0.684809	1.57078	0.0253807	0.300445	1	2508	tags=40%, list=22%, signal=51%
GO_NEGATIVE_REGULATION_OF_SEQUESTERING_OF_TRIGLYCERIDE	25	0.6773	1.5707	0.0180723	0.299502	1	1723	tags=24%, list=15%, signal=28%
GO_NFAT_PROTEIN_BINDING	20	0.663667	1.57056	0.029382	0.298735	1	2281	tags=65%, list=20%, signal=81%
GO_REGULATION_OF_RNA_POLYMERASE_II_TRANSCRIPTIONAL_PREINITIATION_COMPLEX_ASSEMBLY	75	0.629165	1.56933	0.003	0.300568	1	1330	tags=17%, list=12%, signal=20%
GO_REGULATION_OF_SEROTONIN_SECRETION	20	0.679271	1.56916	0.0222447	0.299802	1	896	tags=25%, list=8%, signal=27%
GO_ALPHA_GLUCOSIDASE_ACTIVITY	30	0.655035	1.56908	0.0190381	0.298866	1	1185	tags=20%, list=10%, signal=22%
GO_NEGATIVE_REGULATION_OF_GLYCOLYTIC_PROCESS	50	0.636983	1.56779	0.012	0.300902	1	2832	tags=62%, list=25%, signal=82%
GO_NEGATIVE_REGULATION_OF_NUCLEOTIDE_BIOSYNTHETIC_PROCESS	25	0.66341	1.5676	0.0191339	0.300349	1	1578	tags=40%, list=14%, signal=46%
GO_PURINE_NUCLEOSIDE_MONOPHOSPHATE_METABOLIC_PROCESS	85	0.623255	1.5675	0	0.299406	1	543	tags=8%, list=5%, signal=9%
GO_INNER_DYNEIN_ARM_ASSEMBLY	65	0.630586	1.56676	0.004	0.300098	1	568	tags=8%, list=5%, signal=8%
GO_POSITIVE_REGULATION_OF_ACUTE_INFLAMMATORY_RESPONSE_TO_ANTIGENIC_STIMULUS	30	0.654717	1.56579	0.02	0.301501	1	1567	tags=33%, list=14%, signal=39%
GO_CIA_COMPLEX	25	0.664021	1.5654	0.0261307	0.301348	1	1247	tags=20%, list=11%, signal=22%
GO_POSITIVE_REGULATION_OF_MESODERM_FORMATION	10	0.751183	1.56499	0.0291262	0.301149	1	599	tags=30%, list=5%, signal=32%
GO_ACTIVATION_OF_NF_KAPPAB_INDUCING_KINASE_ACTIVITY	70	0.61982	1.56413	0.003	0.302258	1	1598	tags=31%, list=14%, signal=36%
GO_DEOXYRIBONUCLEOTIDE_BINDING	20	0.676829	1.56373	0.0201613	0.302082	1	1186	tags=30%, list=10%, signal=33%
GO_INTRINSIC_COMPONENT_OF_PEROXISOMAL_MEMBRANE	65	0.632223	1.56363	0.007	0.301183	1	1186	tags=17%, list=10%, signal=19%
GO_MHC_CLASS_I_PROTEIN_BINDING	55	0.632115	1.56335	0.008	0.300849	1	470	tags=15%, list=4%, signal=15%
GO_POSITIVE_REGULATION_OF_ANION_TRANSMEMBRANE_TRANSPORT	40	0.650697	1.56298	0.013013	0.300709	1	742	tags=15%, list=7%, signal=16%
GO_NUCLEOSIDE_DIPHOSPHATE_METABOLIC_PROCESS	125	0.610598	1.56209	0.001	0.301761	1	1417	tags=22%, list=13%, signal=24%
GO_MRNA_BINDING_INVOLVED_IN_POSTTRANSCRIPTIONAL_GENE_SILENCING	135	0.613525	1.56195	0	0.301019	1	1508	tags=19%, list=13%, signal=22%
GO_MOTILE_CILIUM_ASSEMBLY	100	0.615382	1.56006	0.002	0.304693	1	1168	tags=21%, list=10%, signal=23%
GO_RETINAL_BIPOLAR_NEURON_DIFFERENTIATION	25	0.673483	1.56005	0.0260521	0.303626	1	1032	tags=32%, list=9%, signal=35%
GO_REGULATION_OF_SEQUESTERING_OF_TRIGLYCERIDE	55	0.639109	1.56004	0.009	0.302563	1	1302	tags=18%, list=11%, signal=20%
GO_ELL_EAF_COMPLEX	20	0.683707	1.5594	0.0332661	0.303082	1	2502	tags=60%, list=22%, signal=77%
GO_POSITIVE_REGULATION_OF_COAGULATION	135	0.611903	1.55877	0	0.303482	1	2080	tags=31%, list=18%, signal=38%
GO_MIRNA_MEDIATED_INHIBITION_OF_TRANSLATION	115	0.617378	1.55849	0.002	0.303036	1	1566	tags=26%, list=14%, signal=30%
GO_TRANSCRIPTION_FACTOR_TFTC_COMPLEX	65	0.628997	1.55835	0.003	0.302254	1	1076	tags=25%, list=9%, signal=27%
GO_POSITIVE_REGULATION_OF_MITOCHONDRIAL_FISSION	65	0.628931	1.55834	0.007	0.301218	1	1459	tags=25%, list=13%, signal=28%
GO_ENDONUCLEASE_ACTIVITY_ACTIVE_WITH_EITHER_RIBO_OR_DEOXYRIBONUCLEIC_ACIDS_AND_PRODUCING_5_PHOSPHOMONOESTERS	155	0.606306	1.55795	0	0.301221	1	2345	tags=35%, list=21%, signal=43%
GO_POSITIVE_REGULATION_OF_VIRAL_ENTRY_INTO_HOST_CELL	45	0.636538	1.55671	0.016	0.303014	1	1420	tags=36%, list=13%, signal=40%
GO_REGULATION_OF_PROTEIN_LOCALIZATION_TO_CENTROSOME	50	0.63328	1.55573	0.012	0.304422	1	1664	tags=20%, list=15%, signal=23%
GO_SAGA_COMPLEX	60	0.624112	1.55519	0.009	0.304695	1	1382	tags=20%, list=12%, signal=23%
GO_CELLULAR_RESPONSE_TO_FLUID_SHEAR_STRESS	85	0.623686	1.55493	0.002	0.304388	1	346	tags=13%, list=3%, signal=13%
GO_MULTIMERIC_RIBONUCLEASE_P_COMPLEX	45	0.645076	1.55303	0.013	0.30804	1	2103	tags=33%, list=19%, signal=41%
GO_REGULATION_OF_CHEMOKINE_C_X_C_MOTIF_LIGAND_2_PRODUCTION	45	0.636434	1.55271	0.008	0.30785	1	37	tags=7%, list=0%, signal=7%
GO_NOTCH_RECEPTOR_PROCESSING	50	0.62746	1.5526	0.013	0.307107	1	836	tags=24%, list=7%, signal=26%
GO_NEGATIVE_REGULATION_OF_GENE_SILENCING	100	0.611065	1.5524	0.001	0.30656	1	2184	tags=28%, list=19%, signal=34%
GO_POST_EMBRYONIC_CAMERA_TYPE_EYE_DEVELOPMENT	30	0.651319	1.55215	0.0210632	0.306109	1	884	tags=20%, list=8%, signal=22%
GO_MODULATION_BY_SYMBIONT_OF_HOST_APOPTOTIC_PROCESS	25	0.656476	1.55178	0.0271084	0.305927	1	1362	tags=28%, list=12%, signal=32%
GO_CO_RECEPTOR_BINDING	65	0.630173	1.55088	0.011	0.307064	1	1076	tags=15%, list=9%, signal=17%
GO_NEGATIVE_REGULATION_OF_VOLTAGE_GATED_POTASSIUM_CHANNEL_ACTIVITY	55	0.630788	1.55053	0.013	0.307056	1	1388	tags=38%, list=12%, signal=43%
GO_FEMALE_GENITALIA_DEVELOPMENT	80	0.621302	1.54994	0.004	0.307559	1	428	tags=8%, list=4%, signal=8%
GO_ORIGIN_RECOGNITION_COMPLEX	40	0.637121	1.54972	0.02002	0.307059	1	1836	tags=33%, list=16%, signal=39%
GO_SEROTONIN_TRANSPORT	55	0.629362	1.54848	0.011	0.308936	1	1483	tags=35%, list=13%, signal=40%
GO_INOSITOL_TETRAKISPHOSPHATE_PHOSPHATASE_ACTIVITY	20	0.673897	1.54846	0.0233266	0.307939	1	1389	tags=35%, list=12%, signal=40%
GO_MYELOID_DENDRITIC_CELL_DIFFERENTIATION	70	0.61847	1.54768	0.008	0.308821	1	1226	tags=29%, list=11%, signal=32%
GO_POSITIVE_REGULATION_OF_HAIR_CYCLE	60	0.62323	1.5474	0.013	0.308479	1	2319	tags=52%, list=20%, signal=65%
GO_NUCLEOSIDE_KINASE_ACTIVITY	35	0.637131	1.5464	0.021021	0.309883	1	1237	tags=31%, list=11%, signal=35%
GO_SYNAPTIC_GROWTH_AT_NEUROMUSCULAR_JUNCTION	40	0.64081	1.54601	0.016	0.309896	1	2172	tags=43%, list=19%, signal=52%
GO_DOPAMINE_RECEPTOR_BINDING	75	0.614047	1.54579	0.009	0.309457	1	824	tags=9%, list=7%, signal=10%
GO_POSITIVE_REGULATION_OF_INTRINSIC_APOPTOTIC_SIGNALING_PATHWAY_IN_RESPONSE_TO_DNA_DAMAGE	30	0.655082	1.54563	0.0300601	0.308857	1	2053	tags=37%, list=18%, signal=45%
GO_NEUROPEPTIDE_HORMONE_ACTIVITY	115	0.610523	1.54537	0.001	0.308457	1	1076	tags=17%, list=9%, signal=18%
GO_PYRIMIDINE_NUCLEOBASE_METABOLIC_PROCESS	25	0.670633	1.5446	0.0261307	0.309378	1	335	tags=16%, list=3%, signal=16%
GO_PROFILIN_BINDING	50	0.628114	1.54457	0.015	0.30845	1	2008	tags=38%, list=18%, signal=46%
GO_TRNA_5_LEADER_REMOVAL	50	0.636404	1.5445	0.013	0.307636	1	2103	tags=32%, list=19%, signal=39%
GO_OLIGOSACCHARIDE_METABOLIC_PROCESS	90	0.614634	1.54351	0.002	0.309177	1	2117	tags=36%, list=19%, signal=43%
GO_EPINEPHRINE_TRANSPORT	40	0.633012	1.5431	0.022	0.309185	1	1057	tags=23%, list=9%, signal=25%
GO_OVARIAN_FOLLICLE_DEVELOPMENT	235	0.598704	1.54205	0	0.310825	1	1355	tags=20%, list=12%, signal=22%
GO_PLASMINOGEN_ACTIVATION	95	0.605597	1.54163	0.004	0.310972	1	1716	tags=26%, list=15%, signal=31%
GO_RESPONSE_TO_SALT_STRESS	90	0.611068	1.54163	0	0.31001	1	2554	tags=46%, list=23%, signal=58%
GO_SULFURIC_ESTER_HYDROLASE_ACTIVITY	55	0.624715	1.54153	0.012	0.309281	1	344	tags=7%, list=3%, signal=7%
GO_PHOSPHATIDYLINOSITOL_3_KINASE_REGULATOR_ACTIVITY	75	0.617179	1.54112	0.009	0.309283	1	486	tags=12%, list=4%, signal=12%
GO_ACROSIN_BINDING	20	0.667267	1.54092	0.047379	0.308818	1	1200	tags=30%, list=11%, signal=33%
GO_CELL_CELL_JUNCTION_MAINTENANCE	45	0.626529	1.54053	0.008	0.308799	1	1289	tags=24%, list=11%, signal=27%
GO_GOLGI_MEDIAL_CISTERNA	30	0.653146	1.53982	0.0260521	0.309596	1	708	tags=17%, list=6%, signal=18%
GO_INTERLEUKIN_2_BIOSYNTHETIC_PROCESS	90	0.612927	1.53929	0.004	0.309989	1	730	tags=14%, list=6%, signal=15%
GO_NADH_DEHYDROGENASE_ACTIVITY	170	0.596046	1.53788	0	0.312537	1	2482	tags=40%, list=22%, signal=50%
GO_POSITIVE_REGULATION_OF_ENDOTHELIAL_CELL_DEVELOPMENT	25	0.65908	1.53771	0.0301811	0.312041	1	1835	tags=44%, list=16%, signal=52%
GO_HYPERSENSITIVITY	30	0.642349	1.53477	0.0220662	0.318305	1	517	tags=17%, list=5%, signal=17%
GO_CENTROMERIC_SISTER_CHROMATID_COHESION	55	0.622316	1.53409	0.011	0.318987	1	916	tags=18%, list=8%, signal=20%
GO_FIBRINOGEN_COMPLEX	30	0.646739	1.53304	0.0180361	0.320623	1	458	tags=17%, list=4%, signal=17%
GO_SODIUM_INDEPENDENT_ORGANIC_ANION_TRANSMEMBRANE_TRANSPORTER_ACTIVITY	50	0.627084	1.53242	0.01	0.321273	1	1345	tags=26%, list=12%, signal=29%
GO_UBIQUITIN_PROTEIN_TRANSFERASE_REGULATOR_ACTIVITY	80	0.610352	1.53196	0.015	0.321556	1	2094	tags=36%, list=18%, signal=44%
GO_DICARBOXYLIC_ACID_CATABOLIC_PROCESS	65	0.615401	1.53108	0.01	0.322993	1	1155	tags=25%, list=10%, signal=27%
GO_POSITIVE_REGULATION_OF_HISTONE_H4_ACETYLATION	35	0.637672	1.53074	0.0160321	0.322876	1	1256	tags=23%, list=11%, signal=26%
GO_REGULATION_OF_POSTSYNAPTIC_NEUROTRANSMITTER_RECEPTOR_ACTIVITY	55	0.619837	1.52904	0.007	0.326244	1	133	tags=5%, list=1%, signal=5%
GO_TRIGLYCERIDE_RICH_PLASMA_LIPOPROTEIN_PARTICLE	60	0.613089	1.52877	0.007	0.325925	1	2103	tags=42%, list=19%, signal=51%
GO_NEGATIVE_REGULATION_OF_CALCIUM_ION_IMPORT	20	0.667845	1.52874	0.0323559	0.325029	1	3042	tags=80%, list=27%, signal=109%
GO_POSITIVE_REGULATION_OF_SYSTEMIC_ARTERIAL_BLOOD_PRESSURE	55	0.622395	1.52754	0.008	0.327099	1	2248	tags=38%, list=20%, signal=47%
GO_VCP_NPL4_UFD1_AAA_ATPASE_COMPLEX	50	0.627475	1.5275	0.014	0.326223	1	1381	tags=30%, list=12%, signal=34%
GO_POSITIVE_REGULATION_OF_CD8_POSITIVE_ALPHA_BETA_T_CELL_ACTIVATION	25	0.64715	1.52637	0.0251256	0.328157	1	1184	tags=28%, list=10%, signal=31%
GO_ANION_SODIUM_SYMPORTER_ACTIVITY	60	0.622308	1.5257	0.016	0.328959	1	1718	tags=33%, list=15%, signal=39%
GO_AMYLOID_FIBRIL_FORMATION	75	0.611012	1.52403	0.002	0.332589	1	1693	tags=24%, list=15%, signal=28%
GO_PHOSPHATIDYLCHOLINE_TRANSPORTER_ACTIVITY	45	0.624782	1.52319	0.022	0.33386	1	2480	tags=51%, list=22%, signal=65%
GO_REGULATION_OF_EPIDERMAL_GROWTH_FACTOR_ACTIVATED_RECEPTOR_ACTIVITY	125	0.596574	1.52302	0.001	0.333292	1	2379	tags=38%, list=21%, signal=48%
GO_NEGATIVE_REGULATION_OF_RIG_I_SIGNALING_PATHWAY	40	0.626792	1.52275	0.014	0.333036	1	1381	tags=28%, list=12%, signal=31%
GO_REGULATION_OF_KILLING_OF_CELLS_OF_OTHER_ORGANISM	60	0.612837	1.52156	0.014	0.335101	1	545	tags=13%, list=5%, signal=14%
GO_MRNA_3_END_PROCESSING_BY_STEM_LOOP_BINDING_AND_CLEAVAGE	20	0.654528	1.52125	0.033367	0.334962	1	2380	tags=45%, list=21%, signal=57%
GO_INTERLEUKIN_8_BIOSYNTHETIC_PROCESS	55	0.617295	1.52124	0.016	0.334005	1	470	tags=11%, list=4%, signal=11%
GO_HIGH_DENSITY_LIPOPROTEIN_PARTICLE_REMODELING	60	0.61465	1.52109	0.01	0.333391	1	3301	tags=58%, list=29%, signal=82%
GO_NEGATIVE_REGULATION_OF_VASCULAR_ENDOTHELIAL_CELL_PROLIFERATION	25	0.6502	1.52088	0.023023	0.332914	1	2702	tags=44%, list=24%, signal=58%
GO_NEGATIVE_REGULATION_OF_MYELOID_CELL_APOPTOTIC_PROCESS	65	0.615764	1.5203	0.009	0.3335	1	801	tags=17%, list=7%, signal=18%
GO_RENAL_SYSTEM_PROCESS_INVOLVED_IN_REGULATION_OF_SYSTEMIC_ARTERIAL_BLOOD_PRESSURE	90	0.601408	1.51935	0.009	0.335124	1	701	tags=18%, list=6%, signal=19%
GO_GANGLIOSIDE_CATABOLIC_PROCESS	30	0.632386	1.51886	0.0280561	0.335393	1	3120	tags=67%, list=28%, signal=92%
GO_SMC5_SMC6_COMPLEX	25	0.644221	1.51856	0.038191	0.33532	1	2190	tags=52%, list=19%, signal=64%
GO_UBIQUITIN_PROTEIN_TRANSFERASE_ACTIVATOR_ACTIVITY	40	0.62629	1.51786	0.017	0.336283	1	31	tags=5%, list=0%, signal=5%
GO_RESPONSE_TO_INCREASED_OXYGEN_LEVELS	115	0.59514	1.51746	0.002	0.336522	1	1076	tags=16%, list=9%, signal=17%
GO_SET1C_COMPASS_COMPLEX	50	0.622044	1.51684	0.012	0.337197	1	869	tags=14%, list=8%, signal=15%
GO_CALCIUM_MEDIATED_SIGNALING_USING_INTRACELLULAR_CALCIUM_SOURCE	90	0.608344	1.51682	0.006	0.336286	1	1726	tags=28%, list=15%, signal=33%
GO_NUCLEOTIDE_EXCISION_REPAIR_DNA_DAMAGE_RECOGNITION	100	0.600124	1.51649	0.004	0.336173	1	2334	tags=43%, list=21%, signal=54%
GO_POSITIVE_REGULATION_OF_SEQUESTERING_OF_TRIGLYCERIDE	30	0.655145	1.51635	0.0210632	0.335618	1	1169	tags=17%, list=10%, signal=19%
GO_SYNAPTIC_TRANSMISSION_CHOLINERGIC	110	0.59836	1.51632	0.004	0.334788	1	1501	tags=23%, list=13%, signal=26%
GO_TRNA_SPECIFIC_RIBONUCLEASE_ACTIVITY	70	0.604514	1.51626	0.015	0.334001	1	2103	tags=27%, list=19%, signal=33%
GO_NEGATIVE_REGULATION_OF_FERTILIZATION	30	0.639503	1.51587	0.024024	0.334175	1	1531	tags=33%, list=14%, signal=38%
GO_DENDRITIC_SHAFT	155	0.593415	1.51505	0	0.335355	1	1909	tags=30%, list=17%, signal=36%
GO_COA_HYDROLASE_ACTIVITY	70	0.606181	1.51502	0.01	0.334543	1	1779	tags=27%, list=16%, signal=32%
GO_INTEGRIN_BIOSYNTHETIC_PROCESS	15	0.671898	1.51499	0.0461066	0.333708	1	828	tags=20%, list=7%, signal=22%
GO_NEGATIVE_REGULATION_OF_T_CELL_RECEPTOR_SIGNALING_PATHWAY	90	0.599695	1.51439	0.003	0.334473	1	1485	tags=27%, list=13%, signal=30%
GO_CYTOPLASMIC_TRANSLATIONAL_ELONGATION	35	0.62899	1.51436	0.017	0.333673	1	2387	tags=49%, list=21%, signal=61%
GO_UBIQUITIN_PROTEIN_TRANSFERASE_INHIBITOR_ACTIVITY	25	0.645034	1.51393	0.0451354	0.333864	1	2986	tags=68%, list=26%, signal=92%
GO_HIGH_DENSITY_LIPOPROTEIN_PARTICLE	75	0.607898	1.51392	0.009	0.332989	1	2480	tags=49%, list=22%, signal=63%
GO_SODIUM_INDEPENDENT_ORGANIC_ANION_TRANSPORT	45	0.624102	1.51389	0.023023	0.332173	1	1370	tags=24%, list=12%, signal=28%
GO_REGULATION_OF_ENDOSOME_SIZE	25	0.653073	1.51346	0.039196	0.332458	1	856	tags=28%, list=8%, signal=30%
GO_EPIDERMIS_MORPHOGENESIS	110	0.591697	1.51284	0.006	0.333269	1	2047	tags=32%, list=18%, signal=38%
GO_POSITIVE_REGULATION_OF_TROPHOBLAST_CELL_MIGRATION	30	0.638028	1.51214	0.0300903	0.334263	1	1476	tags=23%, list=13%, signal=27%
GO_GLYCOLIPID_CATABOLIC_PROCESS	75	0.604428	1.51012	0.016	0.338661	1	3120	tags=63%, list=28%, signal=86%
GO_ENDORIBONUCLEASE_ACTIVITY_PRODUCING_5_PHOSPHOMONOESTERS	115	0.600856	1.50987	0.003	0.338364	1	2345	tags=37%, list=21%, signal=46%
GO_MULTI_CILIATED_EPITHELIAL_CELL_DIFFERENTIATION	35	0.62915	1.50987	0.023	0.337462	1	1372	tags=23%, list=12%, signal=26%
GO_PHOSPHATIDYLINOSITOL_3_KINASE_REGULATORY_SUBUNIT_BINDING	50	0.620267	1.50903	0.023	0.33875	1	1374	tags=24%, list=12%, signal=27%
GO_TIM22_MITOCHONDRIAL_IMPORT_INNER_MEMBRANE_INSERTION_COMPLEX	25	0.643202	1.50872	0.0320963	0.338713	1	92	tags=12%, list=1%, signal=12%
GO_REVERSE_CHOLESTEROL_TRANSPORT	60	0.609583	1.50821	0.013	0.339202	1	2170	tags=42%, list=19%, signal=51%
GO_DNA_REPAIR_COMPLEX_ASSEMBLY	20	0.646592	1.50637	0.037336	0.343085	1	2205	tags=60%, list=19%, signal=74%
GO_GUANYLYLTRANSFERASE_ACTIVITY	25	0.63556	1.50627	0.0381143	0.342424	1	2513	tags=36%, list=22%, signal=46%
GO_NUCLEOSIDE_MONOPHOSPHATE_KINASE_ACTIVITY	100	0.596235	1.50626	0.003	0.341546	1	1417	tags=19%, list=13%, signal=22%
GO_FEMALE_MEIOSIS_I	40	0.614538	1.50534	0.017	0.343142	1	508	tags=15%, list=4%, signal=16%
GO_CHITIN_BINDING	30	0.634295	1.50518	0.0320641	0.342673	1	2352	tags=40%, list=21%, signal=50%
GO_ICOSANOID_CATABOLIC_PROCESS	10	0.703696	1.50483	0.0525188	0.342691	1	2993	tags=50%, list=26%, signal=68%
GO_MEIOTIC_SISTER_CHROMATID_COHESION_CENTROMERIC	25	0.645964	1.50479	0.0372233	0.341906	1	351	tags=8%, list=3%, signal=8%
GO_UBIQUITIN_LIGASE_INHIBITOR_ACTIVITY	25	0.645034	1.50444	0.0382294	0.341949	1	2986	tags=68%, list=26%, signal=92%
GO_HEPARAN_SULFATE_PROTEOGLYCAN_METABOLIC_PROCESS	175	0.582827	1.50349	0	0.343577	1	2431	tags=35%, list=21%, signal=44%
GO_REGULATION_OF_GOLGI_TO_PLASMA_MEMBRANE_PROTEIN_TRANSPORT	40	0.627529	1.5034	0.022022	0.342942	1	665	tags=20%, list=6%, signal=21%
GO_MITOCHONDRIAL_FUSION	105	0.588773	1.50296	0.004	0.343284	1	2493	tags=41%, list=22%, signal=52%
GO_NEGATIVE_REGULATION_OF_MYELOID_LEUKOCYTE_MEDIATED_IMMUNITY	40	0.619688	1.5006	0.026	0.348884	1	708	tags=23%, list=6%, signal=24%
GO_POSITIVE_REGULATION_OF_MITOTIC_SISTER_CHROMATID_SEPARATION	45	0.619703	1.50059	0.017	0.34802	1	2742	tags=58%, list=24%, signal=76%
GO_NUCLEOTIDE_EXCISION_REPAIR_COMPLEX	50	0.611422	1.49989	0.018	0.348981	1	37	tags=6%, list=0%, signal=6%
GO_ASTER	35	0.621906	1.49974	0.024024	0.348533	1	1637	tags=26%, list=14%, signal=30%
GO_RRNA_BASE_METHYLATION	35	0.628188	1.49956	0.027027	0.348076	1	1224	tags=31%, list=11%, signal=35%
GO_MONOVALENT_INORGANIC_ANION_HOMEOSTASIS	115	0.592522	1.49905	0.005	0.348731	1	1695	tags=28%, list=15%, signal=32%
GO_LATERAL_VENTRICLE_DEVELOPMENT	60	0.608005	1.49877	0.013	0.348603	1	851	tags=20%, list=8%, signal=22%
GO_REGULATION_OF_VESICLE_TARGETING_TO_FROM_OR_WITHIN_GOLGI	25	0.641583	1.49853	0.0450902	0.348445	1	1077	tags=16%, list=10%, signal=18%
GO_2FE_2S_CLUSTER_ASSEMBLY	15	0.671312	1.49851	0.0657084	0.347607	1	1342	tags=40%, list=12%, signal=45%
GO_RNA_STEM_LOOP_BINDING	70	0.602706	1.49821	0.011	0.34754	1	1054	tags=14%, list=9%, signal=16%
GO_G1_TO_G0_TRANSITION	45	0.612701	1.49746	0.0160321	0.348842	1	1217	tags=22%, list=11%, signal=25%
GO_CHEMOKINE_C_X_C_MOTIF_LIGAND_2_PRODUCTION	55	0.604631	1.49608	0.013	0.351759	1	37	tags=5%, list=0%, signal=5%
GO_RNA_POLYMERASE_II_GENERAL_TRANSCRIPTION_INITIATION_FACTOR_BINDING	75	0.598843	1.49583	0.01	0.351502	1	782	tags=9%, list=7%, signal=10%
GO_POSITIVE_REGULATION_OF_KILLING_OF_CELLS_OF_OTHER_ORGANISM	55	0.605063	1.49531	0.016	0.352094	1	1301	tags=18%, list=11%, signal=20%
GO_MITOCHONDRIAL_RIBOSOME_ASSEMBLY	25	0.638244	1.49461	0.0371859	0.353085	1	652	tags=16%, list=6%, signal=17%
GO_POSITIVE_REGULATION_OF_NUCLEASE_ACTIVITY	30	0.634828	1.49454	0.035035	0.352382	1	1256	tags=20%, list=11%, signal=22%
GO_THIAMINE_PYROPHOSPHATE_BINDING	25	0.634542	1.49384	0.03125	0.353588	1	1011	tags=24%, list=9%, signal=26%
GO_NEGATIVE_REGULATION_OF_PRI_MIRNA_TRANSCRIPTION_BY_RNA_POLYMERASE_II	55	0.600971	1.49328	0.013	0.354415	1	1739	tags=36%, list=15%, signal=43%
GO_PRODUCTION_OF_SIRNA_INVOLVED_IN_RNA_INTERFERENCE	50	0.612408	1.49319	0.019	0.353806	1	2652	tags=54%, list=23%, signal=70%
GO_INOSITOL_POLYPHOSPHATE_5_PHOSPHATASE_ACTIVITY	20	0.636332	1.49311	0.0578093	0.353195	1	2037	tags=50%, list=18%, signal=61%
GO_TRIGLYCERIDE_LIPASE_ACTIVITY	65	0.605167	1.49295	0.017	0.352806	1	2394	tags=35%, list=21%, signal=45%
GO_REGULATION_OF_CILIUM_MOVEMENT	75	0.594597	1.49272	0.008	0.352545	1	1166	tags=23%, list=10%, signal=25%
GO_THIAMINE_CONTAINING_COMPOUND_METABOLIC_PROCESS	30	0.633319	1.4924	0.0340681	0.352557	1	2248	tags=33%, list=20%, signal=41%
GO_NUCLEOSIDE_DIPHOSPHATASE_ACTIVITY	45	0.607507	1.49039	0.019	0.357512	1	1925	tags=36%, list=17%, signal=43%
GO_MITOCHONDRIAL_RESPIRATORY_CHAIN_COMPLEX_I	195	0.573714	1.49003	0	0.357619	1	2482	tags=36%, list=22%, signal=45%
GO_TORC2_SIGNALING	30	0.626062	1.48998	0.032032	0.356896	1	1290	tags=37%, list=11%, signal=41%
GO_U7_SNRNP	30	0.627821	1.48985	0.0361083	0.356399	1	1281	tags=20%, list=11%, signal=22%
GO_INTERMEDIATE_DENSITY_LIPOPROTEIN_PARTICLE	15	0.679067	1.48983	0.0525773	0.355661	1	1535	tags=40%, list=14%, signal=46%
GO_REGULATION_OF_AMINO_ACID_TRANSMEMBRANE_TRANSPORT	45	0.60929	1.48965	0.014014	0.355286	1	436	tags=13%, list=4%, signal=14%
GO_ADULT_FEEDING_BEHAVIOR	40	0.615067	1.48928	0.023	0.355539	1	1022	tags=20%, list=9%, signal=22%
GO_ACTIVATION_OF_CYSTEINE_TYPE_ENDOPEPTIDASE_ACTIVITY	65	0.600227	1.48926	0.013	0.354758	1	1886	tags=34%, list=17%, signal=40%
GO_MEMBRANE_LIPID_CATABOLIC_PROCESS	160	0.580634	1.48872	0	0.355385	1	3025	tags=45%, list=27%, signal=61%
GO_SEQUESTERING_OF_ZINC_ION	35	0.617835	1.48737	0.028	0.358252	1	1413	tags=31%, list=12%, signal=36%
GO_PROTEIN_LIPID_COMPLEX_ASSEMBLY	120	0.586254	1.48704	0.002	0.358299	1	2239	tags=40%, list=20%, signal=49%
GO_G_PROTEIN_BETA_GAMMA_SUBUNIT_COMPLEX_BINDING	75	0.598334	1.48703	0.016	0.357478	1	751	tags=9%, list=7%, signal=10%
GO_UBIQUITIN_DEPENDENT_SMAD_PROTEIN_CATABOLIC_PROCESS	30	0.625491	1.48697	0.0361446	0.356813	1	869	tags=13%, list=8%, signal=14%
GO_RESPONSE_TO_MUSCLE_ACTIVITY	115	0.586894	1.48676	0.002	0.356552	1	1808	tags=30%, list=16%, signal=35%
GO_REGULATION_OF_PRODUCTION_OF_SMALL_RNA_INVOLVED_IN_GENE_SILENCING_BY_RNA	95	0.591131	1.48626	0.011	0.357099	1	181	tags=6%, list=2%, signal=6%
GO_REGULATION_OF_RNA_BINDING	50	0.610575	1.48449	0.02	0.361247	1	394	tags=8%, list=3%, signal=8%
GO_RESPONSE_TO_ISOLATION_STRESS	30	0.622723	1.48392	0.032032	0.361969	1	2203	tags=37%, list=19%, signal=45%
GO_POSITIVE_REGULATION_OF_EXTRACELLULAR_MATRIX_DISASSEMBLY	40	0.612316	1.48392	0.027027	0.361146	1	1545	tags=38%, list=14%, signal=43%
GO_REGULATION_OF_TRANSLATIONAL_ELONGATION	70	0.598197	1.4839	0.014	0.360354	1	2387	tags=37%, list=21%, signal=47%
GO_NUCLEAR_PORE_CENTRAL_TRANSPORT_CHANNEL	30	0.625031	1.4838	0.0371113	0.359801	1	652	tags=13%, list=6%, signal=14%
GO_ZYMOGEN_ACTIVATION	200	0.568152	1.48213	0.002	0.363699	1	1915	tags=28%, list=17%, signal=33%
GO_ACETYLCHOLINE_BINDING	55	0.605581	1.48213	0.013	0.362861	1	3172	tags=45%, list=28%, signal=63%
GO_N_ACETYLLACTOSAMINIDE_BETA_1_3_N_ACETYLGLUCOSAMINYLTRANSFERASE_ACTIVITY	40	0.611071	1.4821	0.024	0.362122	1	2154	tags=33%, list=19%, signal=40%
GO_OUTER_DYNEIN_ARM	40	0.610228	1.48208	0.022	0.361337	1	487	tags=15%, list=4%, signal=16%
GO_NEGATIVE_REGULATION_OF_CALCIUM_ION_TRANSPORT_INTO_CYTOSOL	65	0.592741	1.48201	0.01	0.360684	1	1614	tags=23%, list=14%, signal=27%
GO_BEHAVIORAL_RESPONSE_TO_NICOTINE	25	0.631634	1.48179	0.0351406	0.360489	1	3172	tags=72%, list=28%, signal=100%
GO_MAMMARY_GLAND_ALVEOLUS_DEVELOPMENT	75	0.593663	1.48177	0.014	0.359715	1	557	tags=12%, list=5%, signal=13%
GO_CLASS_I_DNA_APURINIC_OR_APYRIMIDINIC_SITE_ENDONUCLEASE_ACTIVITY	40	0.614823	1.4816	0.028	0.359418	1	278	tags=8%, list=2%, signal=8%
GO_POSITIVE_REGULATION_OF_TRANSCRIPTION_FROM_RNA_POLYMERASE_II_PROMOTER_IN_RESPONSE_TO_HEAT_STRESS	20	0.639729	1.48157	0.0541625	0.358668	1	1404	tags=25%, list=12%, signal=28%
GO_VESICLE_TETHERING	35	0.615129	1.48128	0.0240481	0.358678	1	1219	tags=23%, list=11%, signal=26%
GO_PYRIMIDINE_NUCLEOSIDE_METABOLIC_PROCESS	25	0.622965	1.48119	0.0381526	0.358146	1	1082	tags=24%, list=10%, signal=26%
GO_EPITHELIAL_CILIUM_MOVEMENT	95	0.585905	1.48115	0.008	0.357435	1	2611	tags=37%, list=23%, signal=47%
GO_NEUROTRANSMITTER_LOADING_INTO_SYNAPTIC_VESICLE	40	0.608661	1.48103	0.027	0.356959	1	1684	tags=33%, list=15%, signal=38%
GO_SULFATE_TRANSMEMBRANE_TRANSPORTER_ACTIVITY	65	0.598897	1.48076	0.012	0.3569	1	2332	tags=35%, list=21%, signal=44%
GO_ARRESTIN_FAMILY_PROTEIN_BINDING	40	0.612741	1.48031	0.024024	0.357364	1	353	tags=15%, list=3%, signal=15%
GO_POSITIVE_REGULATION_OF_VOLTAGE_GATED_POTASSIUM_CHANNEL_ACTIVITY	55	0.607304	1.47978	0.017	0.358049	1	688	tags=18%, list=6%, signal=19%
GO_1_ACYLGLYCEROPHOSPHOCHOLINE_O_ACYLTRANSFERASE_ACTIVITY	20	0.641379	1.47851	0.0525253	0.360867	1	1985	tags=50%, list=18%, signal=61%
GO_ANTEROGRADE_DENDRITIC_TRANSPORT	25	0.636488	1.47764	0.0412475	0.362516	1	456	tags=20%, list=4%, signal=21%
GO_POSITIVE_REGULATION_OF_LIGASE_ACTIVITY	25	0.624536	1.47715	0.0441324	0.363082	1	1755	tags=36%, list=15%, signal=43%
GO_PINOSOME	40	0.603997	1.47615	0.028	0.365053	1	890	tags=23%, list=8%, signal=24%
GO_POSITIVE_REGULATION_OF_G1_S_TRANSITION_OF_MITOTIC_CELL_CYCLE	165	0.572705	1.47612	0	0.364346	1	2514	tags=37%, list=22%, signal=47%
GO_NEGATIVE_REGULATION_OF_DELAYED_RECTIFIER_POTASSIUM_CHANNEL_ACTIVITY	45	0.599785	1.47582	0.022022	0.364352	1	1388	tags=38%, list=12%, signal=43%
GO_SPHINGOLIPID_MEDIATED_SIGNALING_PATHWAY	50	0.597695	1.47581	0.019	0.363589	1	2443	tags=42%, list=22%, signal=53%
GO_ANION_ANION_ANTIPORTER_ACTIVITY	135	0.570254	1.47538	0.001	0.364063	1	2332	tags=34%, list=21%, signal=42%
GO_MEMBRANE_RAFT_ASSEMBLY	50	0.595161	1.47532	0.022022	0.363427	1	2202	tags=44%, list=19%, signal=54%
GO_NEGATIVE_REGULATION_OF_PROTEIN_EXPORT_FROM_NUCLEUS	25	0.626957	1.47493	0.041206	0.363699	1	1399	tags=36%, list=12%, signal=41%
GO_ANGIOGENESIS_INVOLVED_IN_WOUND_HEALING	90	0.580565	1.47427	0.005	0.36476	1	1139	tags=16%, list=10%, signal=17%
GO_PROTEIN_KINASE_C_SIGNALING	135	0.57407	1.47354	0.003	0.366052	1	2308	tags=33%, list=20%, signal=41%
GO_DNA_N_GLYCOSYLASE_ACTIVITY	65	0.592905	1.47333	0.018	0.365865	1	967	tags=12%, list=9%, signal=13%
GO_NEGATIVE_REGULATION_OF_UBIQUITIN_PROTEIN_TRANSFERASE_ACTIVITY	75	0.58906	1.47206	0.013	0.368654	1	2376	tags=36%, list=21%, signal=45%
GO_MHC_PROTEIN_COMPLEX_ASSEMBLY	10	0.694456	1.47191	0.0620321	0.368305	1	2822	tags=50%, list=25%, signal=67%
GO_REGULATION_OF_PHOSPHATIDYLINOSITOL_BIOSYNTHETIC_PROCESS	30	0.626858	1.47123	0.046046	0.36951	1	2333	tags=47%, list=21%, signal=59%
GO_NEGATIVE_REGULATION_OF_LEUKOCYTE_DEGRANULATION	45	0.608331	1.47069	0.021	0.370334	1	708	tags=20%, list=6%, signal=21%
GO_INTRACILIARY_TRANSPORT_PARTICLE_B	80	0.583734	1.47033	0.014	0.370537	1	205	tags=9%, list=2%, signal=9%
GO_POSITIVE_REGULATION_OF_MONOCYTE_CHEMOTAXIS	65	0.588587	1.46985	0.017	0.371092	1	2103	tags=31%, list=19%, signal=38%
GO_REGULATION_OF_RESTING_MEMBRANE_POTENTIAL	40	0.603272	1.46978	0.031	0.370492	1	742	tags=13%, list=7%, signal=13%
GO_LUNG_GROWTH	25	0.626508	1.46912	0.04004	0.371544	1	780	tags=16%, list=7%, signal=17%
GO_Y_FORM_DNA_BINDING	25	0.61101	1.46875	0.0552764	0.371868	1	1224	tags=28%, list=11%, signal=31%
GO_EOSINOPHIL_CHEMOTAXIS	40	0.607584	1.46845	0.03	0.371919	1	1695	tags=33%, list=15%, signal=38%
GO_AROMATASE_ACTIVITY	35	0.612703	1.46764	0.033	0.373531	1	1434	tags=20%, list=13%, signal=23%
GO_THYROID_HORMONE_RECEPTOR_BINDING	120	0.57666	1.46735	0.005	0.373545	1	911	tags=16%, list=8%, signal=17%
GO_ISWI_TYPE_COMPLEX	40	0.609239	1.46714	0.038	0.373362	1	2265	tags=50%, list=20%, signal=62%
GO_ANTERIOR_COMMISSURE_MORPHOGENESIS	25	0.627189	1.46707	0.0514113	0.372793	1	1322	tags=36%, list=12%, signal=41%
GO_RRNA_ADENINE_METHYLTRANSFERASE_ACTIVITY	40	0.60871	1.46687	0.031	0.372584	1	2557	tags=55%, list=23%, signal=71%
GO_PROTEIN_LOCALIZATION_TO_MICROTUBULE_ORGANIZING_CENTER	150	0.575248	1.46618	0.001	0.373808	1	2050	tags=27%, list=18%, signal=33%
GO_RNA_STRAND_ANNEALING_ACTIVITY	10	0.693227	1.46402	0.0864865	0.379137	1	1591	tags=60%, list=14%, signal=70%
GO_POSITIVE_REGULATION_OF_PHOSPHOLIPID_BIOSYNTHETIC_PROCESS	45	0.59502	1.46386	0.04	0.378829	1	2294	tags=42%, list=20%, signal=53%
GO_MITOCHONDRIAL_ELECTRON_TRANSPORT_NADH_TO_UBIQUINONE	195	0.571443	1.46354	0.001	0.379036	1	2482	tags=37%, list=22%, signal=47%
GO_POTASSIUM_ION_HOMEOSTASIS	125	0.574272	1.46345	0.001	0.378507	1	704	tags=14%, list=6%, signal=15%
GO_SPINDLE_ASSEMBLY_INVOLVED_IN_MEIOSIS	25	0.624011	1.46272	0.049445	0.379854	1	2164	tags=40%, list=19%, signal=49%
GO_TRANSMEMBRANE_RECEPTOR_PROTEIN_TYROSINE_KINASE_ADAPTOR_ACTIVITY	60	0.59326	1.46192	0.013	0.381382	1	1805	tags=28%, list=16%, signal=34%
GO_APOLIPOPROTEIN_BINDING	75	0.585801	1.46189	0.011	0.380682	1	2172	tags=39%, list=19%, signal=48%
GO_HIGH_DENSITY_LIPOPROTEIN_PARTICLE_ASSEMBLY	60	0.585383	1.46177	0.019	0.38025	1	2170	tags=33%, list=19%, signal=41%
GO_NEURONAL_SIGNAL_TRANSDUCTION	35	0.609529	1.46163	0.038038	0.379879	1	832	tags=14%, list=7%, signal=15%
GO_REGULATION_OF_T_CIRCLE_FORMATION	25	0.626562	1.46106	0.0582915	0.380709	1	2311	tags=40%, list=20%, signal=50%
GO_MODULATION_OF_PROGRAMMED_CELL_DEATH_IN_OTHER_ORGANISM	30	0.614616	1.46106	0.0441767	0.379929	1	1362	tags=23%, list=12%, signal=26%
GO_REGULATION_OF_PLATELET_DERIVED_GROWTH_FACTOR_RECEPTOR_ALPHA_SIGNALING_PATHWAY	25	0.626211	1.46038	0.0441324	0.381148	1	545	tags=12%, list=5%, signal=13%
GO_PRODUCTION_OF_SMALL_RNA_INVOLVED_IN_GENE_SILENCING_BY_RNA	240	0.56167	1.46016	0	0.380954	1	1535	tags=22%, list=14%, signal=25%
GO_CONTRACTILE_RING	45	0.609562	1.45983	0.026	0.38114	1	2297	tags=38%, list=20%, signal=47%
GO_RNA_SECONDARY_STRUCTURE_UNWINDING	30	0.620243	1.45922	0.0430862	0.382178	1	2993	tags=50%, list=26%, signal=68%
GO_HEMOGLOBIN_COMPLEX	20	0.628691	1.45921	0.0626263	0.381425	1	2686	tags=50%, list=24%, signal=65%
GO_CELLULAR_RESPONSE_TO_SALT_STRESS	40	0.606027	1.45909	0.033	0.381024	1	2489	tags=55%, list=22%, signal=70%
GO_POSITIVE_REGULATION_OF_TRIGLYCERIDE_LIPASE_ACTIVITY	45	0.604872	1.45888	0.026026	0.38091	1	2172	tags=42%, list=19%, signal=52%
GO_PRC1_COMPLEX	65	0.590022	1.45789	0.018	0.383125	1	2881	tags=43%, list=25%, signal=57%
GO_PROTEIN_CONTAINING_COMPLEX_REMODELING	100	0.578242	1.45756	0.01	0.38338	1	3199	tags=50%, list=28%, signal=69%
GO_SPERMATOGENESIS_EXCHANGE_OF_CHROMOSOMAL_PROTEINS	30	0.612744	1.4575	0.0481444	0.382805	1	572	tags=20%, list=5%, signal=21%
GO_PROTON_TRANSPORTING_V_TYPE_ATPASE_V0_DOMAIN	45	0.592941	1.4574	0.022	0.382332	1	841	tags=22%, list=7%, signal=24%
GO_SCF_COMPLEX_ASSEMBLY	30	0.610853	1.45722	0.0430862	0.382104	1	1186	tags=23%, list=10%, signal=26%
GO_BLOOD_VESSEL_MATURATION	40	0.593873	1.45715	0.04004	0.381545	1	1556	tags=25%, list=14%, signal=29%
GO_OXIDOREDUCTASE_ACTIVITY_ACTING_ON_NAD_P_H_QUINONE_OR_SIMILAR_COMPOUND_AS_ACCEPTOR	220	0.560252	1.45578	0.001	0.384748	1	2482	tags=36%, list=22%, signal=45%
GO_POSITIVE_REGULATION_OF_INTERLEUKIN_2_PRODUCTION	135	0.57569	1.45571	0.004	0.384165	1	1610	tags=21%, list=14%, signal=24%
GO_NEGATIVE_REGULATION_OF_PROTEIN_MATURATION	100	0.578698	1.45547	0.003	0.384023	1	1683	tags=25%, list=15%, signal=29%
GO_POSITIVE_REGULATION_OF_CHROMOSOME_SEPARATION	55	0.593896	1.45454	0.022	0.385878	1	2742	tags=53%, list=24%, signal=69%
GO_CELL_CELL_ADHESION_INVOLVED_IN_GASTRULATION	50	0.592307	1.45444	0.025	0.385403	1	383	tags=8%, list=3%, signal=8%
GO_PHAGOLYSOSOME	25	0.619131	1.45388	0.039196	0.386289	1	2698	tags=64%, list=24%, signal=84%
GO_DENSE_BODY	30	0.612689	1.45317	0.0471888	0.387594	1	2008	tags=47%, list=18%, signal=57%
GO_INSULIN_LIKE_GROWTH_FACTOR_RECEPTOR_BINDING	65	0.590152	1.45315	0.021	0.386885	1	577	tags=14%, list=5%, signal=15%
GO_REGULATION_OF_INTERLEUKIN_6_MEDIATED_SIGNALING_PATHWAY	15	0.65293	1.4521	0.0668724	0.389168	1	2970	tags=73%, list=26%, signal=99%
GO_REGULATION_OF_DEVELOPMENT_HETEROCHRONIC	55	0.57939	1.45203	0.015	0.388614	1	1525	tags=24%, list=13%, signal=27%
GO_NEGATIVE_REGULATION_OF_EPITHELIAL_CELL_PROLIFERATION_INVOLVED_IN_PROSTATE_GLAND_DEVELOPMENT	30	0.615759	1.45173	0.041	0.388754	1	1967	tags=37%, list=17%, signal=44%
GO_POSITIVE_REGULATION_OF_RHO_PROTEIN_SIGNAL_TRANSDUCTION	105	0.567458	1.4511	0.002	0.389974	1	2349	tags=40%, list=21%, signal=50%
GO_TBP_CLASS_PROTEIN_BINDING	95	0.580323	1.44994	0.011	0.392738	1	1614	tags=20%, list=14%, signal=23%
GO_RNA_INTERFERENCE	75	0.580781	1.44916	0.022	0.394459	1	2764	tags=55%, list=24%, signal=72%
GO_ENDODEOXYRIBONUCLEASE_ACTIVITY_PRODUCING_5_PHOSPHOMONOESTERS	55	0.580612	1.44779	0.018	0.397886	1	2321	tags=31%, list=20%, signal=39%
GO_REGULATION_OF_ENDODEOXYRIBONUCLEASE_ACTIVITY	35	0.602743	1.44754	0.047	0.397875	1	1279	tags=20%, list=11%, signal=22%
GO_REGULATION_OF_INTERLEUKIN_1_BIOSYNTHETIC_PROCESS	25	0.613507	1.44735	0.0523139	0.397673	1	2822	tags=52%, list=25%, signal=69%
GO_NEUROTRANSMITTER_SODIUM_SYMPORTER_ACTIVITY	95	0.572733	1.44707	0.007	0.397826	1	2359	tags=32%, list=21%, signal=40%
GO_INNERVATION	130	0.567033	1.44609	0.007	0.400029	1	2473	tags=30%, list=22%, signal=38%
GO_AMINO_SUGAR_CATABOLIC_PROCESS	40	0.595259	1.44589	0.025	0.399863	1	3012	tags=50%, list=27%, signal=68%
GO_DOUBLE_STRAND_BREAK_REPAIR_VIA_SYNTHESIS_DEPENDENT_STRAND_ANNEALING	25	0.617115	1.44536	0.061245	0.400668	1	2205	tags=48%, list=19%, signal=59%
GO_TROPONIN_COMPLEX	30	0.612577	1.44525	0.04	0.400267	1	2480	tags=33%, list=22%, signal=43%
GO_MEMBRANE_TO_MEMBRANE_DOCKING	20	0.628016	1.44495	0.0676085	0.400346	1	2354	tags=45%, list=21%, signal=57%
GO_RNA_POLYMERASE_II_CORE_COMPLEX	60	0.583302	1.44493	0.018	0.39963	1	1355	tags=25%, list=12%, signal=28%
GO_SOMATIC_MOTOR_NEURON_DIFFERENTIATION	20	0.627993	1.44489	0.0626263	0.398976	1	1501	tags=45%, list=13%, signal=52%
GO_BRANCH_ELONGATION_OF_AN_EPITHELIUM	95	0.576198	1.4447	0.009	0.398776	1	1300	tags=15%, list=11%, signal=17%
GO_BCL_2_FAMILY_PROTEIN_COMPLEX	20	0.631426	1.44453	0.0554995	0.39858	1	5	tags=5%, list=0%, signal=5%
GO_PROTEIN_LOCALIZATION_TO_NUCLEAR_ENVELOPE	40	0.609248	1.44407	0.033	0.399228	1	1099	tags=23%, list=10%, signal=25%
GO_TRAPP_COMPLEX	50	0.585654	1.44387	0.032	0.399112	1	2442	tags=32%, list=22%, signal=41%
GO_REGULATION_OF_DEFENSE_RESPONSE_TO_VIRUS_BY_VIRUS	130	0.570133	1.44371	0.003	0.39886	1	1587	tags=22%, list=14%, signal=26%
GO_HEME_TRANSPORTER_ACTIVITY	30	0.606839	1.44367	0.046046	0.398242	1	1005	tags=33%, list=9%, signal=36%
GO_FLOTILLIN_COMPLEX	40	0.59325	1.44343	0.04	0.398193	1	2331	tags=40%, list=21%, signal=50%
GO_SKIN_MORPHOGENESIS	45	0.580127	1.4432	0.035	0.398121	1	2103	tags=36%, list=19%, signal=43%
GO_INDUCTION_OF_POSITIVE_CHEMOTAXIS	65	0.582342	1.44309	0.025	0.397743	1	2553	tags=43%, list=23%, signal=55%
GO_5_DEOXYRIBOSE_5_PHOSPHATE_LYASE_ACTIVITY	25	0.622474	1.44279	0.054326	0.397828	1	2083	tags=48%, list=18%, signal=59%
GO_2_OXOGLUTARATE_DEPENDENT_DIOXYGENASE_ACTIVITY	220	0.554286	1.44266	0	0.397524	1	1253	tags=18%, list=11%, signal=20%
GO_MITOCHONDRIAL_ALPHA_KETOGLUTARATE_DEHYDROGENASE_COMPLEX	25	0.619714	1.44228	0.056338	0.397959	1	1354	tags=20%, list=12%, signal=23%
GO_HEPARAN_SULFATE_PROTEOGLYCAN_BIOSYNTHETIC_PROCESS_ENZYMATIC_MODIFICATION	25	0.621038	1.44222	0.0491474	0.397362	1	2423	tags=48%, list=21%, signal=61%
GO_AXONEMAL_DYNEIN_COMPLEX_ASSEMBLY	125	0.565882	1.44165	0.003	0.398374	1	568	tags=9%, list=5%, signal=9%
GO_REGULATION_OF_HYALURONAN_BIOSYNTHETIC_PROCESS	35	0.601912	1.44163	0.045	0.397687	1	1419	tags=23%, list=13%, signal=26%
GO_ANGIOTENSIN_RECEPTOR_BINDING	40	0.592544	1.44161	0.035	0.397054	1	1583	tags=25%, list=14%, signal=29%
GO_POLYSACCHARIDE_CATABOLIC_PROCESS	125	0.569503	1.44146	0.007	0.396774	1	2099	tags=35%, list=19%, signal=43%
GO_CUL4B_RING_E3_UBIQUITIN_LIGASE_COMPLEX	20	0.635363	1.44117	0.0677452	0.396855	1	2570	tags=70%, list=23%, signal=90%
GO_REGULATION_OF_LIGASE_ACTIVITY	30	0.600568	1.44046	0.055	0.39831	1	2448	tags=43%, list=22%, signal=55%
GO_SWR1_COMPLEX	55	0.58631	1.44035	0.029	0.397894	1	1755	tags=24%, list=15%, signal=28%
GO_RENIN_SECRETION_INTO_BLOOD_STREAM	25	0.619958	1.44031	0.0491474	0.397305	1	656	tags=20%, list=6%, signal=21%
GO_TRANSFERRIN_TRANSPORT	160	0.556467	1.43997	0.005	0.397556	1	1863	tags=24%, list=16%, signal=29%
GO_NUCLEOTIDE_EXCISION_REPAIR_DNA_DUPLEX_UNWINDING	90	0.571868	1.43981	0.022	0.397359	1	2327	tags=37%, list=21%, signal=46%
GO_HISTONE_METHYLTRANSFERASE_ACTIVITY_H3_K27_SPECIFIC_	20	0.621043	1.43958	0.0576923	0.397313	1	2993	tags=65%, list=26%, signal=88%
GO_CELLULAR_RESPONSE_TO_OXIDISED_LOW_DENSITY_LIPOPROTEIN_PARTICLE_STIMULUS	45	0.598467	1.43915	0.034	0.39794	1	1515	tags=31%, list=13%, signal=36%
GO_PEPTIDYL_ARGININE_N_METHYLATION	50	0.584958	1.43879	0.031	0.398272	1	1231	tags=20%, list=11%, signal=22%
GO_NEGATIVE_REGULATION_OF_ANTIGEN_RECEPTOR_MEDIATED_SIGNALING_PATHWAY	125	0.563907	1.43835	0.005	0.39886	1	1485	tags=26%, list=13%, signal=30%
GO_DSRNA_TRANSPORT	25	0.612525	1.43826	0.0451807	0.398446	1	2103	tags=40%, list=19%, signal=49%
GO_CELL_TRAILING_EDGE	50	0.582509	1.43719	0.028	0.400946	1	2265	tags=32%, list=20%, signal=40%
GO_CELL_JUNCTION_MAINTENANCE	60	0.577365	1.43652	0.021	0.402275	1	1289	tags=18%, list=11%, signal=21%
GO_NEGATIVE_REGULATION_OF_DNA_ENDOREDUPLICATION	25	0.614126	1.43647	0.0623116	0.401695	1	155	tags=12%, list=1%, signal=12%
GO_ENDONUCLEOLYTIC_CLEAVAGE_IN_5_ETS_OF_TRICISTRONIC_RRNA_TRANSCRIPT_SSU_RRNA_5_8S_RRNA_LSU_RRNA_	25	0.602327	1.43643	0.0782347	0.401078	1	1617	tags=40%, list=14%, signal=47%
GO_RESPONSE_TO_AMYLOID_BETA	180	0.558275	1.43594	0.002	0.4019	1	1717	tags=23%, list=15%, signal=27%
GO_REGULATION_OF_NEUROTRANSMITTER_UPTAKE	90	0.567679	1.43578	0.014	0.401661	1	2115	tags=32%, list=19%, signal=39%
GO_UTERUS_DEVELOPMENT	100	0.572311	1.43534	0.016	0.402334	1	607	tags=8%, list=5%, signal=8%
GO_TRANSCRIPTION_COACTIVATOR_BINDING	105	0.563188	1.43513	0.01	0.402256	1	2033	tags=27%, list=18%, signal=32%
GO_POLY_N_ACETYLLACTOSAMINE_BIOSYNTHETIC_PROCESS	45	0.580063	1.43506	0.033	0.401749	1	2154	tags=31%, list=19%, signal=38%
GO_1_PHOSPHATIDYLINOSITOL_BINDING	75	0.570823	1.43485	0.02	0.401725	1	2090	tags=33%, list=18%, signal=41%
GO_NEGATIVE_REGULATION_OF_SMOOTH_MUSCLE_CELL_MIGRATION	110	0.570248	1.43395	0.006	0.403773	1	2216	tags=36%, list=20%, signal=45%
GO_CARDIAC_MUSCLE_MYOBLAST_PROLIFERATION	20	0.61397	1.43384	0.0635721	0.403434	1	599	tags=20%, list=5%, signal=21%
GO_POSITIVE_REGULATION_OF_TRANSCRIPTION_INITIATION_FROM_RNA_POLYMERASE_II_PROMOTER	95	0.571437	1.43335	0.006	0.404166	1	2172	tags=24%, list=19%, signal=30%
GO_CORNEA_DEVELOPMENT_IN_CAMERA_TYPE_EYE	45	0.587015	1.43333	0.035	0.403516	1	1758	tags=38%, list=16%, signal=45%
GO_REGULATION_OF_COLLAGEN_FIBRIL_ORGANIZATION	20	0.621385	1.43325	0.064843	0.403033	1	1634	tags=45%, list=14%, signal=52%
GO_REGULATION_OF_BLOOD_VESSEL_REMODELING	40	0.588379	1.4329	0.04	0.403359	1	708	tags=13%, list=6%, signal=13%
GO_NEGATIVE_REGULATION_OF_CATION_CHANNEL_ACTIVITY	185	0.560861	1.43277	0	0.403005	1	1388	tags=24%, list=12%, signal=27%
GO_SULFATE_TRANSPORT	70	0.580438	1.43255	0.026	0.402954	1	2332	tags=33%, list=21%, signal=41%
GO_ORGANIC_HYDROXY_COMPOUND_TRANSMEMBRANE_TRANSPORTER_ACTIVITY	170	0.561122	1.43219	0.001	0.403319	1	1718	tags=28%, list=15%, signal=33%
GO_PROTEIN_ARGININE_N_METHYLTRANSFERASE_ACTIVITY	50	0.584958	1.43162	0.028	0.404452	1	1231	tags=20%, list=11%, signal=22%
GO_TELOMERE_MAINTENANCE_IN_RESPONSE_TO_DNA_DAMAGE	60	0.580822	1.43098	0.017	0.405623	1	3275	tags=48%, list=29%, signal=68%
GO_PYRIMIDINE_CONTAINING_COMPOUND_METABOLIC_PROCESS	100	0.564522	1.43011	0.008	0.407571	1	767	tags=14%, list=7%, signal=15%
GO_NUCLEAR_TRANSCRIBED_MRNA_CATABOLIC_PROCESS_DEADENYLATION_INDEPENDENT_DECAY	35	0.588275	1.43001	0.0411234	0.407151	1	2205	tags=31%, list=19%, signal=39%
GO_PROTECTION_FROM_NON_HOMOLOGOUS_END_JOINING_AT_TELOMERE	45	0.585499	1.42893	0.032	0.40976	1	3275	tags=49%, list=29%, signal=68%
GO_RENAL_SYSTEM_PROCESS_INVOLVED_IN_REGULATION_OF_BLOOD_VOLUME	50	0.58494	1.42881	0.029	0.40942	1	1419	tags=24%, list=13%, signal=27%
GO_INSEMINATION	50	0.582332	1.42795	0.037	0.41156	1	708	tags=12%, list=6%, signal=13%
GO_FATTY_ACID_HOMEOSTASIS	75	0.56959	1.42779	0.015	0.411354	1	2267	tags=33%, list=20%, signal=41%
GO_PHOSPHOLIPASE_C_ACTIVITY	130	0.55918	1.42772	0.004	0.410843	1	1736	tags=28%, list=15%, signal=32%
GO_MHC_PROTEIN_BINDING	80	0.571334	1.42754	0.018	0.41076	1	1076	tags=19%, list=9%, signal=21%
GO_POSITIVE_REGULATION_OF_CELL_CELL_ADHESION_MEDIATED_BY_CADHERIN	50	0.582103	1.42732	0.027	0.41067	1	2140	tags=28%, list=19%, signal=34%
GO_PROTEIN_DENEDDYLATION	50	0.578192	1.42719	0.038	0.41033	1	2743	tags=52%, list=24%, signal=68%
GO_PROTEIN_HYDROXYLATION	130	0.559929	1.42718	0.004	0.40965	1	1455	tags=22%, list=13%, signal=24%
GO_NONHOMOLOGOUS_END_JOINING_COMPLEX	35	0.594148	1.42709	0.041	0.409227	1	2293	tags=43%, list=20%, signal=54%
GO_CLATHRIN_ADAPTOR_COMPLEX	125	0.561538	1.42707	0.005	0.408578	1	790	tags=11%, list=7%, signal=12%
GO_REGULATION_OF_RESPIRATORY_GASEOUS_EXCHANGE	85	0.566117	1.4259	0.016	0.411407	1	3120	tags=55%, list=28%, signal=76%
GO_POSITIVE_REGULATION_OF_ACTIVATED_T_CELL_PROLIFERATION	115	0.562678	1.42572	0.01	0.411327	1	1490	tags=22%, list=13%, signal=25%
GO_NEUROTRANSMITTER_UPTAKE	195	0.551877	1.42507	0.001	0.412624	1	1998	tags=29%, list=18%, signal=34%
GO_CELLULAR_RESPONSE_TO_OSMOTIC_STRESS	165	0.553527	1.42503	0.002	0.41202	1	2707	tags=41%, list=24%, signal=53%
GO_ER_ASSOCIATED_MISFOLDED_PROTEIN_CATABOLIC_PROCESS	55	0.578225	1.42471	0.024	0.412362	1	2548	tags=45%, list=22%, signal=58%
GO_POSITIVE_REGULATION_OF_DNA_DAMAGE_RESPONSE_SIGNAL_TRANSDUCTION_BY_P53_CLASS_MEDIATOR	65	0.574965	1.42459	0.024	0.412041	1	3555	tags=40%, list=31%, signal=58%
GO_RESPONSE_TO_IRON_ION	140	0.557385	1.42434	0.006	0.412096	1	1681	tags=25%, list=15%, signal=29%
GO_POSITIVE_REGULATION_OF_AMINO_ACID_TRANSPORT	85	0.566196	1.42428	0.024	0.411622	1	742	tags=11%, list=7%, signal=11%
GO_CERAMIDE_CATABOLIC_PROCESS	90	0.566936	1.42383	0.013	0.412354	1	3120	tags=49%, list=28%, signal=67%
GO_ISOCITRATE_METABOLIC_PROCESS	20	0.625828	1.42345	0.0716448	0.412859	1	1186	tags=25%, list=10%, signal=28%
GO_SERINE_TYPE_ENDOPEPTIDASE_INHIBITOR_ACTIVITY	210	0.549058	1.42331	0	0.412595	1	1710	tags=21%, list=15%, signal=24%
GO_PROTEIN_TARGETING_TO_LYSOSOME	90	0.566546	1.42308	0.015	0.412575	1	1381	tags=19%, list=12%, signal=21%
GO_INTERLEUKIN_1_BIOSYNTHETIC_PROCESS	25	0.613507	1.42296	0.0572864	0.412244	1	2822	tags=52%, list=25%, signal=69%
GO_ENDOCYTIC_ADAPTOR_ACTIVITY	50	0.581493	1.42265	0.029	0.412525	1	1445	tags=22%, list=13%, signal=25%
GO_PROCOLLAGEN_PROLINE_4_DIOXYGENASE_ACTIVITY	25	0.60327	1.42242	0.0694165	0.412651	1	2024	tags=44%, list=18%, signal=53%
GO_SULFUR_AMINO_ACID_CATABOLIC_PROCESS	40	0.590937	1.42235	0.041	0.41218	1	2285	tags=40%, list=20%, signal=50%
GO_RESPONSE_TO_INTERLEUKIN_7	110	0.557568	1.42189	0.015	0.412907	1	1559	tags=20%, list=14%, signal=23%
GO_GOLGI_TO_VACUOLE_TRANSPORT	70	0.574508	1.42178	0.015	0.412566	1	1076	tags=19%, list=9%, signal=20%
GO_TRANSCRIPTION_COFACTOR_BINDING	185	0.553208	1.42115	0.001	0.413874	1	1908	tags=24%, list=17%, signal=28%
GO_PROTEIN_LIPID_COMPLEX_SUBUNIT_ORGANIZATION	190	0.552437	1.4211	0.001	0.413348	1	2170	tags=35%, list=19%, signal=43%
GO_PHOSPHATIDYLGLYCEROL_BIOSYNTHETIC_PROCESS	30	0.596521	1.42055	0.0592369	0.414467	1	2172	tags=43%, list=19%, signal=53%
GO_AMINOGLYCAN_CATABOLIC_PROCESS	265	0.54777	1.42038	0	0.414279	1	2352	tags=29%, list=21%, signal=36%
GO_L_ASCORBIC_ACID_BINDING	100	0.562291	1.41987	0.009	0.415185	1	1206	tags=19%, list=11%, signal=21%
GO_PHOSPHATIDYLCHOLINE_BIOSYNTHETIC_PROCESS	175	0.551596	1.41974	0.003	0.414931	1	2352	tags=34%, list=21%, signal=43%
GO_SUCCINATE_TRANSPORT	25	0.598805	1.41966	0.0523139	0.414489	1	2480	tags=48%, list=22%, signal=61%
GO_PURINE_CONTAINING_COMPOUND_TRANSMEMBRANE_TRANSPORT	40	0.587191	1.41931	0.05	0.414907	1	1609	tags=33%, list=14%, signal=38%
GO_INTRINSIC_COMPONENT_OF_MITOCHONDRIAL_OUTER_MEMBRANE	80	0.56446	1.41926	0.022	0.414419	1	1106	tags=18%, list=10%, signal=19%
GO_NEDD8_SPECIFIC_PROTEASE_ACTIVITY	35	0.596063	1.41919	0.0360721	0.413955	1	2381	tags=49%, list=21%, signal=61%
GO_CHOLINE_TRANSMEMBRANE_TRANSPORTER_ACTIVITY	20	0.60893	1.41918	0.0753012	0.413341	1	2170	tags=50%, list=19%, signal=62%
GO_POLYPEPTIDE_N_ACETYLGALACTOSAMINYLTRANSFERASE_ACTIVITY	90	0.562667	1.41893	0.009	0.413466	1	1273	tags=18%, list=11%, signal=20%
GO_COPULATION	80	0.565207	1.41869	0.01	0.41352	1	708	tags=13%, list=6%, signal=13%
GO_LACTATE_TRANSPORT	35	0.593289	1.41858	0.0470942	0.413172	1	2654	tags=54%, list=23%, signal=71%
GO_NEGATIVE_REGULATION_OF_BILE_ACID_METABOLIC_PROCESS	20	0.617653	1.41856	0.0725076	0.412551	1	3458	tags=85%, list=31%, signal=122%
GO_SECONDARY_ACTIVE_SULFATE_TRANSMEMBRANE_TRANSPORTER_ACTIVITY	60	0.562178	1.4185	0.028	0.412066	1	2332	tags=30%, list=21%, signal=38%
GO_C_X_C_CHEMOKINE_RECEPTOR_ACTIVITY	30	0.597965	1.41752	0.0645161	0.414378	1	2295	tags=43%, list=20%, signal=54%
GO_RESPONSE_TO_LAMINAR_FLUID_SHEAR_STRESS	70	0.564531	1.41711	0.021	0.414956	1	968	tags=13%, list=9%, signal=14%
GO_CHYLOMICRON_ASSEMBLY	35	0.591249	1.41708	0.0550551	0.414409	1	1535	tags=37%, list=14%, signal=43%
GO_GLUCAN_CATABOLIC_PROCESS	105	0.556509	1.41689	0.011	0.414323	1	2099	tags=30%, list=19%, signal=37%
GO_NEGATIVE_REGULATION_OF_MUSCLE_HYPERTROPHY	140	0.556821	1.41685	0.004	0.413788	1	2034	tags=30%, list=18%, signal=36%
GO_POST_EMBRYONIC_ANIMAL_ORGAN_DEVELOPMENT	65	0.573351	1.41674	0.027	0.413481	1	884	tags=12%, list=8%, signal=13%
GO_ENDONUCLEASE_COMPLEX	120	0.558988	1.41656	0.012	0.413417	1	1316	tags=18%, list=12%, signal=21%
GO_GARP_COMPLEX	25	0.615092	1.41636	0.0541625	0.413388	1	2377	tags=44%, list=21%, signal=56%
GO_NEGATIVE_REGULATION_OF_VIRAL_INDUCED_CYTOPLASMIC_PATTERN_RECOGNITION_RECEPTOR_SIGNALING_PATHWAY	50	0.582054	1.41609	0.039	0.413617	1	1471	tags=28%, list=13%, signal=32%
GO_REGULATION_OF_CALCIDIOL_1_MONOOXYGENASE_ACTIVITY	35	0.582057	1.41589	0.05005	0.4135	1	3020	tags=51%, list=27%, signal=70%
GO_PROTEIN_LOCALIZATION_TO_GOLGI_APPARATUS	115	0.557079	1.4158	0.005	0.413094	1	2494	tags=43%, list=22%, signal=55%
GO_GLIAL_CELL_DERIVED_NEUROTROPHIC_FACTOR_RECEPTOR_SIGNALING_PATHWAY	45	0.582428	1.4158	0.04004	0.412444	1	2670	tags=40%, list=24%, signal=52%
GO_POSITIVE_REGULATION_OF_CELL_CYCLE_G1_S_PHASE_TRANSITION	205	0.548361	1.4158	0.002	0.411797	1	2514	tags=34%, list=22%, signal=43%
GO_REGULATION_OF_EXIT_FROM_MITOSIS	90	0.56133	1.41576	0.015	0.411312	1	2528	tags=46%, list=22%, signal=58%
GO_OLIGOSACCHARIDE_BINDING	40	0.584099	1.41573	0.044044	0.410773	1	2344	tags=38%, list=21%, signal=47%
GO_CLATHRIN_VESICLE_COAT	125	0.556248	1.41569	0.003	0.410258	1	1445	tags=17%, list=13%, signal=19%
GO_LACTATE_TRANSMEMBRANE_TRANSPORTER_ACTIVITY	30	0.59723	1.41554	0.0571142	0.410121	1	2654	tags=53%, list=23%, signal=69%
GO_LYSOPHOSPHATIDIC_ACID_BINDING	20	0.611174	1.41483	0.081571	0.411639	1	2611	tags=60%, list=23%, signal=78%
GO_POSITIVE_REGULATION_OF_MYOBLAST_PROLIFERATION	30	0.587246	1.41415	0.0610611	0.413063	1	2592	tags=47%, list=23%, signal=60%
GO_HYPEROSMOTIC_RESPONSE	110	0.555819	1.41378	0.011	0.413553	1	2559	tags=39%, list=23%, signal=50%
GO_BILE_ACID_SECRETION	30	0.595022	1.41378	0.05005	0.412911	1	1052	tags=27%, list=9%, signal=29%
GO_RENAL_WATER_TRANSPORT	25	0.611429	1.41364	0.0633166	0.412716	1	325	tags=12%, list=3%, signal=12%
GO_SEQUESTERING_OF_TRIGLYCERIDE	70	0.571663	1.41355	0.017	0.412346	1	2103	tags=24%, list=19%, signal=30%
GO_STORE_OPERATED_CALCIUM_ENTRY	90	0.556634	1.41342	0.012	0.412129	1	1531	tags=20%, list=14%, signal=23%
GO_INOSITOL_TRISPHOSPHATE_PHOSPHATASE_ACTIVITY	25	0.601311	1.41332	0.055332	0.411798	1	2037	tags=44%, list=18%, signal=54%
GO_HISTONE_DEMETHYLASE_ACTIVITY	100	0.558757	1.41319	0.013	0.411607	1	1831	tags=25%, list=16%, signal=30%
GO_PROPRIOCEPTION	20	0.612732	1.41273	0.08308	0.4125	1	1047	tags=15%, list=9%, signal=16%
GO_CELLULAR_RESPONSE_TO_INCREASED_OXYGEN_LEVELS	60	0.575307	1.4127	0.031	0.411925	1	1289	tags=20%, list=11%, signal=22%
GO_FATTY_ACID_BETA_OXIDATION_USING_ACYL_COA_OXIDASE	65	0.56511	1.4127	0.027	0.411295	1	2584	tags=38%, list=23%, signal=50%
GO_GUANOSINE_CONTAINING_COMPOUND_METABOLIC_PROCESS	115	0.552811	1.41237	0.006	0.411771	1	2219	tags=23%, list=20%, signal=29%
GO_GALACTOSIDASE_ACTIVITY	30	0.601041	1.41205	0.055	0.412101	1	3256	tags=73%, list=29%, signal=103%
GO_NEGATIVE_REGULATION_OF_NEUROBLAST_PROLIFERATION	30	0.589151	1.41199	0.0641926	0.411656	1	2707	tags=53%, list=24%, signal=70%
GO_DEMETHYLASE_ACTIVITY	140	0.550758	1.41115	0.006	0.413552	1	988	tags=15%, list=9%, signal=16%
GO_POSITIVE_REGULATION_OF_RIBOSOME_BIOGENESIS	45	0.586689	1.41114	0.044	0.412939	1	1841	tags=38%, list=16%, signal=45%
GO_ENDORIBONUCLEASE_ACTIVITY	230	0.541674	1.41059	0.002	0.413977	1	2345	tags=34%, list=21%, signal=42%
GO_NUCLEOBASE_CONTAINING_COMPOUND_KINASE_ACTIVITY	190	0.547867	1.41014	0.002	0.414824	1	1417	tags=18%, list=13%, signal=20%
GO_GLYCOPROTEIN_CATABOLIC_PROCESS	80	0.564005	1.40985	0.018	0.415102	1	2038	tags=33%, list=18%, signal=39%
GO_REGULATION_OF_EOSINOPHIL_MIGRATION	25	0.607907	1.40872	0.0702811	0.417934	1	577	tags=28%, list=5%, signal=29%
GO_NEUTRAL_LIPID_BIOSYNTHETIC_PROCESS	165	0.547247	1.40853	0.003	0.417954	1	2240	tags=29%, list=20%, signal=36%
GO_JUXTAPARANODE_REGION_OF_AXON	45	0.580898	1.40825	0.044	0.418193	1	542	tags=13%, list=5%, signal=14%
GO_CRANIAL_NERVE_STRUCTURAL_ORGANIZATION	45	0.577158	1.40749	0.036	0.419951	1	2352	tags=36%, list=21%, signal=45%
GO_REGULATION_OF_CHROMATIN_BINDING	90	0.558092	1.40743	0.011	0.419531	1	1076	tags=16%, list=9%, signal=17%
GO_MITOCHONDRIA_ASSOCIATED_ENDOPLASMIC_RETICULUM_MEMBRANE	55	0.577437	1.40741	0.037	0.418947	1	1456	tags=22%, list=13%, signal=25%
GO_RESPONSE_TO_VITAMIN_A	90	0.557608	1.40733	0.012	0.418549	1	388	tags=7%, list=3%, signal=7%
GO_NUCLEOTIDE_EXCISION_REPAIR_PREINCISION_COMPLEX_ASSEMBLY	120	0.55342	1.4071	0.01	0.418651	1	2327	tags=33%, list=21%, signal=40%
GO_PHOSPHATIDYLINOSITOL_4_5_BISPHOSPHATE_5_PHOSPHATASE_ACTIVITY	30	0.585529	1.40655	0.071	0.419702	1	3065	tags=60%, list=27%, signal=82%
GO_COPI_COATED_VESICLE_BUDDING	30	0.588563	1.40643	0.0631896	0.419475	1	2553	tags=50%, list=23%, signal=64%
GO_UBIQUITINATION_LIKE_MODIFICATION_DEPENDENT_PROTEIN_BINDING	45	0.584132	1.40633	0.043	0.419137	1	2293	tags=36%, list=20%, signal=44%
GO_NURF_COMPLEX	20	0.614449	1.40632	0.0886203	0.418543	1	792	tags=20%, list=7%, signal=21%
GO_POSITIVE_REGULATION_OF_LAMELLIPODIUM_ASSEMBLY	85	0.558922	1.40575	0.022	0.419735	1	1976	tags=31%, list=17%, signal=37%
GO_RESPONSE_TO_NERVE_GROWTH_FACTOR	250	0.541477	1.40531	0.001	0.420506	1	1355	tags=18%, list=12%, signal=20%
GO_POSITIVE_REGULATION_OF_INFLAMMATORY_RESPONSE_TO_ANTIGENIC_STIMULUS	40	0.585793	1.40494	0.045045	0.420977	1	2513	tags=43%, list=22%, signal=54%
GO_ANION_HOMEOSTASIS	250	0.539138	1.40476	0.002	0.420965	1	2308	tags=30%, list=20%, signal=37%
GO_CALCIUM_DEPENDENT_CYSTEINE_TYPE_ENDOPEPTIDASE_ACTIVITY	60	0.574534	1.40444	0.027	0.42141	1	2295	tags=42%, list=20%, signal=52%
GO_3_5_EXODEOXYRIBONUCLEASE_ACTIVITY	55	0.577025	1.40367	0.026	0.423186	1	230	tags=9%, list=2%, signal=9%
GO_DEATH_INDUCING_SIGNALING_COMPLEX	35	0.575591	1.40346	0.046	0.423214	1	1836	tags=31%, list=16%, signal=37%
GO_SIGNAL_PEPTIDE_PROCESSING	55	0.578491	1.40343	0.035	0.422703	1	306	tags=7%, list=3%, signal=7%
GO_INTERFERON_BETA_SECRETION	20	0.606985	1.40319	0.0887097	0.422816	1	1054	tags=15%, list=9%, signal=17%
GO_ACYL_CARNITINE_TRANSPORT	20	0.602311	1.40308	0.0950455	0.422536	1	1587	tags=30%, list=14%, signal=35%
GO_DIPEPTIDYL_PEPTIDASE_ACTIVITY	45	0.574643	1.40278	0.035	0.42286	1	1268	tags=22%, list=11%, signal=25%
GO_MONOVALENT_CATION_PROTON_ANTIPORTER_ACTIVITY	45	0.569777	1.40255	0.043	0.42296	1	1283	tags=20%, list=11%, signal=22%
GO_BRAIN_MORPHOGENESIS	165	0.547994	1.40252	0.004	0.422464	1	1141	tags=15%, list=10%, signal=17%
GO_NADH_DEHYDROGENASE_COMPLEX_ASSEMBLY	250	0.540206	1.40221	0	0.42288	1	2617	tags=34%, list=23%, signal=43%
GO_POSTSYNAPTIC_CYTOSOL	85	0.558624	1.40165	0.017	0.424018	1	1370	tags=15%, list=12%, signal=17%
GO_NEGATIVE_REGULATION_OF_ACTION_POTENTIAL	45	0.577578	1.40159	0.042	0.4236	1	3172	tags=67%, list=28%, signal=92%
GO_ACTIVATED_T_CELL_PROLIFERATION	180	0.541196	1.40159	0.001	0.422998	1	1725	tags=26%, list=15%, signal=30%
GO_LATERAL_PLASMA_MEMBRANE	240	0.539852	1.40156	0.001	0.422458	1	1676	tags=22%, list=15%, signal=25%
GO_PHOSPHATIDYLGLYCEROL_BINDING	60	0.569625	1.40089	0.034	0.424107	1	1022	tags=18%, list=9%, signal=20%
GO_POSITIVE_REGULATION_OF_RECEPTOR_MEDIATED_ENDOCYTOSIS	220	0.543936	1.40038	0.002	0.425189	1	1383	tags=16%, list=12%, signal=18%
GO_EXOCYST	80	0.558148	1.39965	0.02	0.426844	1	1782	tags=25%, list=16%, signal=29%
GO_BETA_CATENIN_BINDING	350	0.534368	1.39944	0.001	0.426819	1	1186	tags=15%, list=10%, signal=16%
GO_ESTABLISHMENT_OF_GOLGI_LOCALIZATION	40	0.581179	1.39926	0.048	0.426799	1	1009	tags=23%, list=9%, signal=25%
GO_BIOTIN_METABOLIC_PROCESS	40	0.571888	1.39867	0.0560561	0.428179	1	2277	tags=40%, list=20%, signal=50%
GO_OVULATION_CYCLE_PROCESS	215	0.539457	1.39815	0	0.429208	1	964	tags=12%, list=9%, signal=13%
GO_REGULATION_OF_SKELETAL_MUSCLE_CELL_DIFFERENTIATION	85	0.559176	1.39807	0.014	0.428901	1	2651	tags=39%, list=23%, signal=50%
GO_DYNEIN_HEAVY_CHAIN_BINDING	70	0.561041	1.39796	0.03	0.428612	1	2317	tags=31%, list=20%, signal=39%
GO_BRANCHED_CHAIN_AMINO_ACID_TRANSPORT	25	0.589268	1.39784	0.0770771	0.428343	1	2359	tags=52%, list=21%, signal=66%
GO_SUCCINATE_TRANSMEMBRANE_TRANSPORTER_ACTIVITY	25	0.598805	1.39776	0.0732932	0.427999	1	2480	tags=48%, list=22%, signal=61%
GO_TRANSCRIPTIONALLY_ACTIVE_CHROMATIN	105	0.555046	1.39748	0.013	0.428264	1	690	tags=9%, list=6%, signal=9%
GO_POLY_A_BINDING	90	0.557155	1.3964	0.016	0.431114	1	1047	tags=16%, list=9%, signal=17%
GO_CELLULAR_RESPONSE_TO_ESTRADIOL_STIMULUS	155	0.546169	1.39611	0.004	0.43144	1	2333	tags=30%, list=21%, signal=37%
GO_PROTEIN_LIPID_COMPLEX	135	0.547734	1.39583	0.009	0.431746	1	2480	tags=39%, list=22%, signal=49%
GO_O_ACYLTRANSFERASE_ACTIVITY	205	0.535116	1.39484	0.001	0.434196	1	1365	tags=24%, list=12%, signal=27%
GO_EXON_EXON_JUNCTION_COMPLEX	95	0.553551	1.39476	0.017	0.433844	1	219	tags=5%, list=2%, signal=5%
GO_REGULATION_OF_INFLAMMATORY_RESPONSE_TO_WOUNDING	10	0.654462	1.39469	0.111111	0.433469	1	2822	tags=70%, list=25%, signal=93%
GO_REGULATION_OF_MITOCHONDRIAL_FISSION	100	0.555293	1.39454	0.013	0.433371	1	1700	tags=26%, list=15%, signal=30%
GO_INORGANIC_ANION_EXCHANGER_ACTIVITY	60	0.559128	1.39397	0.043	0.434674	1	2320	tags=40%, list=20%, signal=50%
GO_MYOBLAST_FATE_COMMITMENT	25	0.592098	1.39362	0.0684105	0.435257	1	2641	tags=56%, list=23%, signal=73%
GO_NEUROMUSCULAR_PROCESS_CONTROLLING_BALANCE	210	0.543387	1.39345	0.001	0.435197	1	1405	tags=19%, list=12%, signal=21%
GO_MITOGEN_ACTIVATED_PROTEIN_KINASE_KINASE_BINDING	70	0.553733	1.39311	0.028	0.435662	1	3140	tags=44%, list=28%, signal=61%
GO_NUCLEAR_PORE_OUTER_RING	45	0.581823	1.39232	0.039	0.437683	1	1681	tags=36%, list=15%, signal=42%
GO_NEGATIVE_REGULATION_OF_EPINEPHRINE_SECRETION	25	0.595652	1.39227	0.0743719	0.437219	1	1057	tags=20%, list=9%, signal=22%
GO_CUL2_RING_UBIQUITIN_LIGASE_COMPLEX	70	0.551764	1.39158	0.035	0.438819	1	3048	tags=40%, list=27%, signal=54%
GO_N_ACETYLNEURAMINATE_CATABOLIC_PROCESS	25	0.596033	1.39137	0.0712136	0.438856	1	3012	tags=56%, list=27%, signal=76%
GO_CELLULAR_RESPONSE_TO_LIPOPROTEIN_PARTICLE_STIMULUS	145	0.546029	1.39106	0.007	0.439279	1	1784	tags=30%, list=16%, signal=35%
GO_REGULATION_OF_PLATELET_DERIVED_GROWTH_FACTOR_RECEPTOR_SIGNALING_PATHWAY	110	0.542246	1.39095	0.018	0.439044	1	1763	tags=25%, list=16%, signal=30%
GO_POSITIVE_REGULATION_OF_SPHINGOLIPID_BIOSYNTHETIC_PROCESS	45	0.573756	1.39072	0.042	0.439182	1	2103	tags=31%, list=19%, signal=38%
GO_VERY_LOW_DENSITY_LIPOPROTEIN_PARTICLE_CLEARANCE	30	0.580321	1.39057	0.0793173	0.439047	1	1791	tags=37%, list=16%, signal=43%
GO_DOPAMINE_BINDING	40	0.577319	1.39036	0.046	0.439142	1	3371	tags=45%, list=30%, signal=64%
GO_TRNA_CYTOSINE_5__METHYLTRANSFERASE_ACTIVITY	25	0.600025	1.39024	0.0725076	0.438948	1	1011	tags=16%, list=9%, signal=18%
GO_OXIDOREDUCTASE_ACTIVITY_ACTING_ON_PAIRED_DONORS_WITH_OXIDATION_OF_A_PAIR_OF_DONORS_RESULTING_IN_THE_REDUCTION_OF_MOLECULAR_OXYGEN_TO_TWO_MOLECULES_OF_WATER	20	0.601335	1.38981	0.0860324	0.439778	1	2321	tags=50%, list=20%, signal=63%
GO_SUMO_BINDING	80	0.560698	1.38911	0.025	0.441467	1	2104	tags=25%, list=19%, signal=30%
GO_RESPONSE_TO_COBALT_ION	45	0.575454	1.38901	0.033	0.44119	1	1400	tags=31%, list=12%, signal=35%
GO_NUCLEAR_UBIQUITIN_LIGASE_COMPLEX	185	0.542001	1.389	0.002	0.440613	1	3216	tags=46%, list=28%, signal=63%
GO_ESTROGEN_RECEPTOR_BINDING	190	0.538845	1.38815	0.004	0.442675	1	1256	tags=15%, list=11%, signal=17%
GO_REGULATION_OF_FIBROBLAST_MIGRATION	135	0.544568	1.38758	0.009	0.444001	1	2340	tags=33%, list=21%, signal=41%
GO_POSITIVE_REGULATION_OF_SKELETAL_MUSCLE_CELL_DIFFERENTIATION	35	0.575141	1.38744	0.0660661	0.443815	1	2499	tags=40%, list=22%, signal=51%
GO_WASH_COMPLEX	45	0.566434	1.38649	0.054	0.446398	1	2541	tags=44%, list=22%, signal=57%
GO_POSITIVE_REGULATION_OF_BLOOD_PRESSURE	160	0.538387	1.38592	0.005	0.447703	1	2513	tags=34%, list=22%, signal=43%
GO_CYTIDYLYLTRANSFERASE_ACTIVITY	40	0.574387	1.38583	0.0600601	0.447395	1	2008	tags=30%, list=18%, signal=36%
GO_POSITIVE_REGULATION_OF_PROTEIN_DEPOLYMERIZATION	90	0.551185	1.38561	0.022	0.447516	1	2849	tags=48%, list=25%, signal=63%
GO_POSITIVE_REGULATION_OF_NIK_NF_KAPPAB_SIGNALING	325	0.529619	1.38524	0	0.448142	1	3039	tags=39%, list=27%, signal=51%
GO_REGULATION_OF_COHESIN_LOADING	20	0.600419	1.38516	0.0972644	0.447824	1	1634	tags=45%, list=14%, signal=52%
GO_REGULATION_OF_PENILE_ERECTION	35	0.579419	1.38473	0.052	0.448661	1	155	tags=9%, list=1%, signal=9%
GO_NEGATIVE_REGULATION_OF_MEGAKARYOCYTE_DIFFERENTIATION	15	0.621196	1.38454	0.106448	0.448635	1	1649	tags=27%, list=15%, signal=31%
GO_RESPONSE_TO_MUSCLE_INACTIVITY	55	0.562181	1.38446	0.04	0.448336	1	2297	tags=33%, list=20%, signal=41%
GO_POSITIVE_REGULATION_OF_MONONUCLEAR_CELL_MIGRATION	85	0.552529	1.38423	0.026	0.448478	1	1981	tags=26%, list=17%, signal=31%
GO_NEGATIVE_REGULATION_OF_PROTEIN_K63_LINKED_UBIQUITINATION	30	0.57863	1.38417	0.0610611	0.448061	1	1578	tags=37%, list=14%, signal=42%
GO_POSITIVE_REGULATION_OF_LAMELLIPODIUM_ORGANIZATION	115	0.542195	1.38397	0.008	0.448151	1	2053	tags=30%, list=18%, signal=37%
GO_REGULATION_OF_HISTONE_UBIQUITINATION	50	0.571342	1.38393	0.039	0.447675	1	1582	tags=26%, list=14%, signal=30%
GO_VOLTAGE_GATED_POTASSIUM_CHANNEL_ACTIVITY_INVOLVED_IN_VENTRICULAR_CARDIAC_MUSCLE_CELL_ACTION_POTENTIAL_REPOLARIZATION	45	0.558119	1.38375	0.055	0.447665	1	1375	tags=29%, list=12%, signal=33%
GO_TELOMERASE_HOLOENZYME_COMPLEX	85	0.549913	1.38356	0.023	0.447748	1	1744	tags=22%, list=15%, signal=26%
GO_REGULATION_OF_DEVELOPMENTAL_PIGMENTATION	65	0.557649	1.38344	0.029	0.447562	1	1147	tags=22%, list=10%, signal=24%
GO_MAMMARY_GLAND_EPITHELIAL_CELL_PROLIFERATION	120	0.547193	1.38337	0.019	0.4472	1	934	tags=11%, list=8%, signal=12%
GO_GLOBAL_GENOME_NUCLEOTIDE_EXCISION_REPAIR	105	0.543053	1.38336	0.012	0.44663	1	2394	tags=34%, list=21%, signal=43%
GO_PRIMARY_MIRNA_BINDING	40	0.574472	1.38324	0.053053	0.446433	1	1154	tags=23%, list=10%, signal=25%
GO_L_GLUTAMATE_IMPORT	60	0.560389	1.38279	0.031	0.447323	1	237	tags=7%, list=2%, signal=7%
GO_POSITIVE_REGULATION_OF_PROTEIN_HOMOOLIGOMERIZATION	40	0.578934	1.38222	0.049	0.448635	1	1771	tags=20%, list=16%, signal=24%
GO_ENDOTHELIAL_CELL_MATRIX_ADHESION	15	0.622014	1.38212	0.11373	0.448321	1	3302	tags=67%, list=29%, signal=94%
GO_RESPONSE_TO_HYPEROXIA	85	0.550694	1.38208	0.027	0.447863	1	361	tags=7%, list=3%, signal=7%
GO_COLLAGEN_FIBRIL_ORGANIZATION	230	0.529254	1.38165	0.003	0.448672	1	1263	tags=18%, list=11%, signal=20%
GO_POSITIVE_REGULATION_OF_RUFFLE_ASSEMBLY	65	0.557975	1.38162	0.027	0.448164	1	2207	tags=29%, list=19%, signal=36%
GO_EXIT_FROM_MITOSIS	145	0.538931	1.38087	0.007	0.449981	1	2354	tags=39%, list=21%, signal=49%
GO_ORGANISM_EMERGENCE_FROM_PROTECTIVE_STRUCTURE	110	0.545041	1.38054	0.019	0.450515	1	2381	tags=31%, list=21%, signal=39%
GO_FACIAL_NERVE_STRUCTURAL_ORGANIZATION	35	0.56793	1.38051	0.064	0.449991	1	887	tags=17%, list=8%, signal=19%
GO_NEGATIVE_REGULATION_OF_CGMP_MEDIATED_SIGNALING	30	0.586311	1.37958	0.0780781	0.452496	1	2179	tags=27%, list=19%, signal=33%
GO_NITROGEN_UTILIZATION	15	0.617215	1.37956	0.102564	0.451943	1	2654	tags=60%, list=23%, signal=78%
GO_REGULATION_OF_PHOSPHOLIPID_BIOSYNTHETIC_PROCESS	70	0.547453	1.3795	0.029	0.451555	1	2333	tags=36%, list=21%, signal=45%
GO_CD40_RECEPTOR_COMPLEX	35	0.564549	1.37891	0.053053	0.452875	1	3152	tags=51%, list=28%, signal=71%
GO_CUTICULAR_PLATE	45	0.55916	1.37844	0.053	0.453839	1	2997	tags=53%, list=26%, signal=72%
GO_PI_BODY	30	0.587036	1.37834	0.0911824	0.453606	1	3132	tags=70%, list=28%, signal=96%
GO_ESTABLISHMENT_OF_PROTEIN_LOCALIZATION_TO_CHROMOSOME	110	0.542919	1.3783	0.022	0.45315	1	1681	tags=21%, list=15%, signal=24%
GO_REGULATION_OF_MICROTUBULE_BASED_MOVEMENT	110	0.542246	1.37752	0.026	0.455214	1	1166	tags=18%, list=10%, signal=20%
GO_POSITIVE_REGULATION_OF_PROTEIN_MATURATION	115	0.540666	1.3775	0.005	0.454667	1	572	tags=10%, list=5%, signal=10%
GO_ANCHORED_COMPONENT_OF_PLASMA_MEMBRANE	235	0.535066	1.37716	0.001	0.455275	1	1339	tags=19%, list=12%, signal=21%
GO_REGULATION_OF_PHOSPHOLIPASE_C_ACTIVATING_G_PROTEIN_COUPLED_RECEPTOR_SIGNALING_PATHWAY	25	0.582301	1.37705	0.0935614	0.455077	1	2172	tags=32%, list=19%, signal=40%
GO_PROTEIN_KINASE_A_BINDING	215	0.534899	1.37701	0.002	0.454637	1	467	tags=7%, list=4%, signal=8%
GO_RESPIRATORY_SYSTEM_PROCESS	115	0.540717	1.37682	0.02	0.454719	1	2834	tags=35%, list=25%, signal=46%
GO_SULFIDE_OXIDATION	25	0.59484	1.37674	0.0703518	0.454389	1	1483	tags=28%, list=13%, signal=32%
GO_SPHINGOSINE_1_PHOSPHATE_RECEPTOR_SIGNALING_PATHWAY	40	0.566105	1.37657	0.0560561	0.454344	1	2718	tags=45%, list=24%, signal=59%
GO_NUCLEOSIDE_MONOPHOSPHATE_METABOLIC_PROCESS	135	0.538399	1.37612	0.008	0.455216	1	1417	tags=15%, list=13%, signal=17%
GO_PROLACTIN_SECRETION	40	0.567878	1.37604	0.059	0.454973	1	3172	tags=45%, list=28%, signal=62%
GO_DIPHOSPHOINOSITOL_POLYPHOSPHATE_DIPHOSPHATASE_ACTIVITY	10	0.647708	1.37596	0.117585	0.454645	1	260	tags=20%, list=2%, signal=20%
GO_SIGNAL_RECOGNITION_PARTICLE_RECEPTOR_COMPLEX	30	0.589115	1.37593	0.0670671	0.454162	1	1032	tags=20%, list=9%, signal=22%
GO_ACYL_CARNITINE_TRANSMEMBRANE_TRANSPORTER_ACTIVITY	20	0.602311	1.37577	0.0962513	0.454112	1	1587	tags=30%, list=14%, signal=35%
GO_PERICENTRIC_HETEROCHROMATIN	80	0.549518	1.37542	0.031	0.454673	1	816	tags=16%, list=7%, signal=17%
GO_REGULATION_OF_RESPIRATORY_GASEOUS_EXCHANGE_BY_NEUROLOGICAL_SYSTEM_PROCESS	45	0.561775	1.37513	0.059	0.455088	1	3120	tags=51%, list=28%, signal=70%
GO_POSTSYNAPTIC_ACTIN_CYTOSKELETON	25	0.586447	1.37501	0.0724346	0.454887	1	1528	tags=40%, list=13%, signal=46%
GO_SISTER_CHROMATID_COHESION	255	0.532512	1.3745	0	0.456001	1	1978	tags=26%, list=17%, signal=31%
GO_T_CELL_EXTRAVASATION	35	0.57128	1.37433	0.063	0.455952	1	1497	tags=23%, list=13%, signal=26%
GO_PROTON_EXPORTING_ATPASE_ACTIVITY_PHOSPHORYLATIVE_MECHANISM	60	0.553183	1.37426	0.043	0.455608	1	1771	tags=27%, list=16%, signal=31%
GO_PARANODE_REGION_OF_AXON	55	0.563814	1.37418	0.039	0.455261	1	726	tags=11%, list=6%, signal=12%
GO_RESPONSE_TO_STIMULUS_INVOLVED_IN_REGULATION_OF_MUSCLE_ADAPTATION	75	0.55015	1.37403	0.035	0.455193	1	2883	tags=45%, list=25%, signal=60%
GO_URATE_METABOLIC_PROCESS	35	0.568921	1.37362	0.0720721	0.455938	1	3157	tags=57%, list=28%, signal=79%
GO_U6_SNRNA_BINDING	50	0.558597	1.37325	0.037	0.456647	1	3334	tags=52%, list=29%, signal=73%
GO_PROTEIN_QUALITY_CONTROL_FOR_MISFOLDED_OR_INCOMPLETELY_SYNTHESIZED_PROTEINS	115	0.540037	1.37315	0.016	0.456387	1	3090	tags=46%, list=27%, signal=63%
GO_AMMONIUM_ION_METABOLIC_PROCESS	220	0.530887	1.37272	0.003	0.457236	1	1365	tags=18%, list=12%, signal=20%
GO_RNA_DIRECTED_DNA_POLYMERASE_ACTIVITY	25	0.588633	1.37203	0.0834171	0.458929	1	1664	tags=28%, list=15%, signal=33%
GO_MYELOID_DENDRITIC_CELL_ACTIVATION	115	0.540531	1.37189	0.019	0.458814	1	2054	tags=30%, list=18%, signal=37%
GO_PHOSPHATIDYLINOSITOL_3_4_BISPHOSPHATE_BINDING	110	0.539826	1.37157	0.013	0.459332	1	3122	tags=45%, list=28%, signal=62%
GO_POSITIVE_REGULATION_OF_PROTEIN_TARGETING_TO_MEMBRANE	140	0.53238	1.37156	0.015	0.45878	1	1475	tags=20%, list=13%, signal=23%
GO_REGULATION_OF_INTRACELLULAR_ESTROGEN_RECEPTOR_SIGNALING_PATHWAY	165	0.534521	1.37152	0.009	0.458318	1	1162	tags=15%, list=10%, signal=16%
GO_OUTER_DENSE_FIBER	25	0.58135	1.37032	0.0863454	0.46189	1	1481	tags=20%, list=13%, signal=23%
GO_MITOTIC_SPINDLE_ASTRAL_MICROTUBULE	20	0.586561	1.36974	0.0954774	0.463281	1	1637	tags=35%, list=14%, signal=41%
GO_RNA_POLYMERASE_III_TYPE_1_PROMOTER_DNA_BINDING	20	0.598477	1.36966	0.105954	0.462955	1	2318	tags=45%, list=20%, signal=56%
GO_MEMBRANE_PROTEIN_INTRACELLULAR_DOMAIN_PROTEOLYSIS	85	0.549131	1.36947	0.035	0.462945	1	3173	tags=46%, list=28%, signal=63%
GO_CLATHRIN_SCULPTED_VESICLE	60	0.552873	1.36941	0.041	0.462589	1	1468	tags=28%, list=13%, signal=32%
GO_POSITIVE_REGULATION_OF_APOPTOTIC_CELL_CLEARANCE	25	0.587691	1.36906	0.0956697	0.463191	1	491	tags=20%, list=4%, signal=21%
GO_HYPEROSMOTIC_SALINITY_RESPONSE	35	0.571637	1.36887	0.0711423	0.463339	1	2433	tags=46%, list=21%, signal=58%
GO_PROTEIN_SULFATION	35	0.5664	1.36887	0.076	0.462769	1	2448	tags=43%, list=22%, signal=55%
GO_REGULATION_OF_CARDIAC_MUSCLE_ADAPTATION	60	0.548004	1.36851	0.042	0.46337	1	197	tags=7%, list=2%, signal=7%
GO_ENDOPLASMIC_RETICULUM_EXIT_SITE	90	0.545363	1.36846	0.028	0.463014	1	1683	tags=30%, list=15%, signal=35%
GO_CORTICAL_ENDOPLASMIC_RETICULUM	20	0.594258	1.36833	0.103448	0.462825	1	1501	tags=25%, list=13%, signal=29%
GO_ESTABLISHMENT_OF_VIRAL_LATENCY	40	0.563317	1.36812	0.0600601	0.463006	1	2083	tags=33%, list=18%, signal=40%
GO_POSITIVE_REGULATION_OF_LIPOPOLYSACCHARIDE_MEDIATED_SIGNALING_PATHWAY	40	0.564232	1.36767	0.0680681	0.463989	1	3550	tags=63%, list=31%, signal=91%
GO_NEGATIVE_REGULATION_OF_CREB_TRANSCRIPTION_FACTOR_ACTIVITY	25	0.582701	1.36757	0.0855131	0.463806	1	1939	tags=44%, list=17%, signal=53%
GO_PRI_MIRNA_TRANSCRIPTION_BY_RNA_POLYMERASE_II	205	0.527505	1.36721	0.008	0.464452	1	2265	tags=28%, list=20%, signal=34%
GO_CARBONATE_DEHYDRATASE_ACTIVITY	50	0.55134	1.36698	0.053053	0.464687	1	1138	tags=20%, list=10%, signal=22%
GO_SAGA_TYPE_COMPLEX	120	0.537687	1.3669	0.013	0.464354	1	1859	tags=28%, list=16%, signal=34%
GO_AMYLOID_PRECURSOR_PROTEIN_METABOLIC_PROCESS	255	0.525269	1.36688	0.001	0.463844	1	1988	tags=25%, list=18%, signal=30%
GO_REGULATION_OF_T_CELL_RECEPTOR_SIGNALING_PATHWAY	175	0.5306	1.36677	0.008	0.463639	1	1587	tags=19%, list=14%, signal=22%
GO_SUMO_TRANSFERASE_ACTIVITY	90	0.549298	1.36674	0.021	0.463178	1	2109	tags=23%, list=19%, signal=28%
GO_REGULATION_OF_HAIR_FOLLICLE_DEVELOPMENT	95	0.538638	1.36664	0.025	0.462947	1	1981	tags=36%, list=17%, signal=43%
GO_POSITIVE_REGULATION_OF_RECEPTOR_RECYCLING	65	0.553593	1.3665	0.034	0.462887	1	2115	tags=34%, list=19%, signal=41%
GO_AXON_MIDLINE_CHOICE_POINT_RECOGNITION	25	0.585347	1.36614	0.0907258	0.463537	1	1649	tags=24%, list=15%, signal=28%
GO_CDP_CHOLINE_PATHWAY	25	0.589419	1.36583	0.0861723	0.464086	1	2352	tags=52%, list=21%, signal=65%
GO_PEPTIDASE_ACTIVATOR_ACTIVITY	155	0.530025	1.36576	0.006	0.463737	1	1925	tags=26%, list=17%, signal=31%
GO_NUCLEAR_MIGRATION	95	0.550018	1.3656	0.024	0.463667	1	2345	tags=35%, list=21%, signal=43%
GO_UNCONVENTIONAL_MYOSIN_COMPLEX	45	0.558757	1.3655	0.071	0.463446	1	146	tags=9%, list=1%, signal=9%
GO_ADHESION_OF_SYMBIONT_TO_HOST_CELL	50	0.553434	1.36487	0.045045	0.465036	1	153	tags=6%, list=1%, signal=6%
GO_UBIQUITIN_SPECIFIC_PROTEASE_BINDING	70	0.549024	1.36471	0.029	0.465005	1	1224	tags=17%, list=11%, signal=19%
GO_MICROBODY_LUMEN	235	0.52657	1.36437	0.003	0.465659	1	2317	tags=28%, list=20%, signal=34%
GO_TRANSLATION_ACTIVATOR_ACTIVITY	45	0.554631	1.36432	0.0540541	0.465271	1	1012	tags=20%, list=9%, signal=22%
GO_SUPEROXIDE_GENERATING_NADPH_OXIDASE_ACTIVITY	35	0.570542	1.36403	0.072	0.465768	1	3667	tags=69%, list=32%, signal=101%
GO_METHYLATED_HISTONE_BINDING	235	0.525222	1.36376	0.001	0.46614	1	1226	tags=17%, list=11%, signal=19%
GO_MICROTUBULE_SEVERING_ATPASE_ACTIVITY	35	0.561237	1.36294	0.076	0.46834	1	1107	tags=26%, list=10%, signal=28%
GO_VERY_LONG_CHAIN_FATTY_ACID_METABOLIC_PROCESS	50	0.559022	1.3629	0.05	0.467922	1	3202	tags=44%, list=28%, signal=61%
GO_GLUCOSYLTRANSFERASE_ACTIVITY	80	0.541526	1.36265	0.025	0.468216	1	1911	tags=20%, list=17%, signal=24%
GO_ACYLGLYCEROL_ACYL_CHAIN_REMODELING	25	0.579161	1.3626	0.0984925	0.467819	1	2240	tags=36%, list=20%, signal=45%
GO_SPHINGOSINE_1_PHOSPHATE_RECEPTOR_ACTIVITY	35	0.570337	1.36222	0.0701403	0.46856	1	2718	tags=43%, list=24%, signal=56%
GO_NEGATIVE_REGULATION_OF_INTERLEUKIN_4_PRODUCTION	25	0.581491	1.36208	0.0903614	0.468487	1	2944	tags=64%, list=26%, signal=86%
GO_ACYL_COA_OXIDASE_ACTIVITY	30	0.572318	1.36166	0.0812437	0.469333	1	567	tags=10%, list=5%, signal=10%
GO_DEMETHYLATION	225	0.523567	1.36162	0.001	0.468963	1	1831	tags=24%, list=16%, signal=29%
GO_ESTABLISHMENT_OR_MAINTENANCE_OF_CYTOSKELETON_POLARITY	80	0.540431	1.36157	0.029	0.468576	1	2621	tags=44%, list=23%, signal=57%
GO_NEGATIVE_REGULATION_OF_HIGH_VOLTAGE_GATED_CALCIUM_CHANNEL_ACTIVITY	25	0.581594	1.36154	0.0811623	0.468133	1	384	tags=12%, list=3%, signal=12%
GO_NEURONAL_STEM_CELL_POPULATION_MAINTENANCE	90	0.536264	1.36149	0.031	0.467719	1	197	tags=6%, list=2%, signal=6%
GO_TELOMERASE_ACTIVITY	25	0.588633	1.36148	0.0933735	0.467201	1	1664	tags=28%, list=15%, signal=33%
GO_TERMINAL_BOUTON	235	0.523515	1.36108	0.003	0.467969	1	1808	tags=23%, list=16%, signal=26%
GO_NEGATIVE_REGULATION_OF_ORGAN_GROWTH	155	0.533036	1.36098	0.01	0.467762	1	2012	tags=25%, list=18%, signal=29%
GO_CDP_DIACYLGLYCEROL_BIOSYNTHETIC_PROCESS	55	0.549092	1.36086	0.052	0.46762	1	1150	tags=18%, list=10%, signal=20%
GO_TRANSCRIPTION_PREINITIATION_COMPLEX_ASSEMBLY	195	0.530745	1.36033	0.003	0.468898	1	1475	tags=15%, list=13%, signal=17%
GO_DOPAMINE_NEUROTRANSMITTER_RECEPTOR_ACTIVITY	30	0.56348	1.36032	0.092	0.468356	1	3367	tags=47%, list=30%, signal=66%
GO_DNA_POLYMERASE_BINDING	80	0.542431	1.35975	0.03	0.469832	1	985	tags=14%, list=9%, signal=15%
GO_RESPONSE_TO_MISFOLDED_PROTEIN	105	0.536222	1.35944	0.023	0.470287	1	3148	tags=49%, list=28%, signal=67%
GO_RETROGRADE_TRANSPORT_ENDOSOME_TO_GOLGI	345	0.519559	1.35922	0.001	0.470439	1	2383	tags=31%, list=21%, signal=38%
GO_SOLUTE_PROTON_ANTIPORTER_ACTIVITY	70	0.538566	1.35903	0.03	0.470506	1	1809	tags=27%, list=16%, signal=32%
GO_REGULATION_OF_HIGH_DENSITY_LIPOPROTEIN_PARTICLE_CLEARANCE	15	0.611782	1.35871	0.106957	0.471046	1	1049	tags=27%, list=9%, signal=29%
GO_POSITIVE_REGULATION_OF_NATURAL_KILLER_CELL_CHEMOTAXIS	15	0.600731	1.35848	0.121775	0.471303	1	2330	tags=47%, list=21%, signal=59%
GO_MEIOTIC_TELOMERE_CLUSTERING	50	0.551679	1.35831	0.056	0.471294	1	1488	tags=30%, list=13%, signal=34%
GO_POTASSIUM_ION_IMPORT_ACROSS_PLASMA_MEMBRANE	175	0.529932	1.35827	0.012	0.47089	1	3199	tags=38%, list=28%, signal=52%
GO_AMINE_BINDING	40	0.556894	1.35826	0.0570571	0.470371	1	2294	tags=38%, list=20%, signal=47%
GO_NEGATIVE_REGULATION_OF_MAST_CELL_ACTIVATION	45	0.557476	1.35821	0.059	0.470008	1	2533	tags=47%, list=22%, signal=60%
GO_REGULATION_OF_SPONTANEOUS_SYNAPTIC_TRANSMISSION	25	0.576875	1.35802	0.091	0.470136	1	917	tags=28%, list=8%, signal=30%
GO_SEROTONIN_SECRETION	35	0.561882	1.35779	0.078	0.470384	1	896	tags=20%, list=8%, signal=22%
GO_REGULATION_OF_HISTONE_H4_ACETYLATION	65	0.546289	1.35772	0.048	0.470059	1	2172	tags=29%, list=19%, signal=36%
GO_MEGAKARYOCYTE_DEVELOPMENT	75	0.539813	1.3577	0.033	0.469584	1	3552	tags=55%, list=31%, signal=79%
GO_MICROBODY_PART	445	0.515544	1.35725	0	0.470507	1	2334	tags=27%, list=21%, signal=33%
GO_CHOLESTEROL_TRANSPORTER_ACTIVITY	80	0.537528	1.35722	0.037	0.470074	1	2219	tags=36%, list=20%, signal=45%
GO_EPITHELIAL_CELL_MORPHOGENESIS	140	0.531784	1.35721	0.013	0.469559	1	2822	tags=40%, list=25%, signal=53%
GO_CATALYTIC_ACTIVITY_ACTING_ON_A_RRNA	100	0.531826	1.35648	0.022	0.471638	1	2667	tags=41%, list=24%, signal=53%
GO_ACROSOME_REACTION	145	0.534976	1.35607	0.008	0.472542	1	1798	tags=21%, list=16%, signal=25%
GO_EOSINOPHIL_MIGRATION	60	0.552534	1.35602	0.043	0.472168	1	2039	tags=33%, list=18%, signal=40%
GO_NEGATIVE_REGULATION_OF_UBIQUITIN_PROTEIN_LIGASE_ACTIVITY	45	0.5597	1.35591	0.062	0.47198	1	2986	tags=51%, list=26%, signal=69%
GO_POSITIVE_REGULATION_OF_TRANSCRIPTION_REGULATORY_REGION_DNA_BINDING	115	0.532439	1.3556	0.023	0.47246	1	1782	tags=23%, list=16%, signal=28%
GO_AROMATIC_AMINO_ACID_TRANSPORT	35	0.563016	1.3548	0.072	0.474624	1	1345	tags=20%, list=12%, signal=23%
GO_POSITIVE_REGULATION_OF_LAMELLIPODIUM_MORPHOGENESIS	30	0.569204	1.35464	0.0880881	0.474609	1	2053	tags=37%, list=18%, signal=45%
GO_DISRUPTION_OF_CELLS_OF_OTHER_ORGANISM_INVOLVED_IN_SYMBIOTIC_INTERACTION	40	0.563546	1.35462	0.06	0.47416	1	1224	tags=18%, list=11%, signal=20%
GO_INTRINSIC_COMPONENT_OF_THE_CYTOPLASMIC_SIDE_OF_THE_PLASMA_MEMBRANE	35	0.55858	1.3545	0.076	0.473976	1	1429	tags=31%, list=13%, signal=36%
GO_REGULATION_OF_NEUROMUSCULAR_JUNCTION_DEVELOPMENT	50	0.549178	1.35448	0.05	0.47349	1	2172	tags=36%, list=19%, signal=44%
GO_NEGATIVE_REGULATION_OF_PROTEIN_KINASE_B_SIGNALING	200	0.525246	1.35393	0.009	0.474948	1	1382	tags=19%, list=12%, signal=21%
GO_BRANCHING_INVOLVED_IN_MAMMARY_GLAND_DUCT_MORPHOGENESIS	115	0.530938	1.35362	0.019	0.475458	1	2104	tags=24%, list=19%, signal=30%
GO_OLIGOSACCHARIDE_CATABOLIC_PROCESS	70	0.550395	1.35345	0.028	0.475469	1	3120	tags=44%, list=28%, signal=61%
GO_REGULATION_OF_TELOMERASE_ACTIVITY	225	0.520562	1.35342	0.002	0.475042	1	1330	tags=17%, list=12%, signal=19%
GO_POSITIVE_REGULATION_OF_MITOTIC_SISTER_CHROMATID_SEGREGATION	80	0.54098	1.35314	0.034	0.475432	1	1737	tags=34%, list=15%, signal=40%
GO_REGULATION_OF_NEUTROPHIL_DEGRANULATION	40	0.561008	1.35263	0.077	0.476654	1	1725	tags=20%, list=15%, signal=24%
GO_POSITIVE_REGULATION_OF_DNA_TEMPLATED_TRANSCRIPTION_INITIATION	120	0.529849	1.35253	0.02	0.476468	1	2318	tags=24%, list=20%, signal=30%
GO_METANEPHRIC_LOOP_OF_HENLE_DEVELOPMENT	25	0.569659	1.35229	0.102307	0.476819	1	2404	tags=40%, list=21%, signal=51%
GO_CELLULAR_RESPONSE_TO_PURINE_CONTAINING_COMPOUND	55	0.546233	1.35171	0.057	0.47831	1	2952	tags=44%, list=26%, signal=59%
GO_CELL_PROLIFERATION_IN_FOREBRAIN	110	0.531146	1.35145	0.017	0.478645	1	2187	tags=30%, list=19%, signal=37%
GO_NUCLEAR_OUTER_MEMBRANE	105	0.531956	1.35136	0.025	0.47841	1	2489	tags=30%, list=22%, signal=37%
GO_DEAD_H_BOX_RNA_HELICASE_BINDING	35	0.56309	1.35136	0.082	0.477881	1	3434	tags=51%, list=30%, signal=74%
GO_REGULATION_OF_MITOCHONDRIAL_TRANSLATION	115	0.530735	1.35118	0.03	0.477902	1	538	tags=7%, list=5%, signal=7%
GO_CATECHOLAMINE_BINDING	75	0.534078	1.35091	0.038	0.478288	1	3371	tags=43%, list=30%, signal=60%
GO_NEGATIVE_REGULATION_OF_NEURAL_PRECURSOR_CELL_PROLIFERATION	100	0.537941	1.35087	0.022	0.477883	1	2209	tags=31%, list=19%, signal=38%
GO_REGULATION_OF_EXTRACELLULAR_MATRIX_DISASSEMBLY	70	0.544162	1.35084	0.052	0.477457	1	3254	tags=46%, list=29%, signal=64%
GO_ACYLGLYCEROL_O_ACYLTRANSFERASE_ACTIVITY	85	0.541201	1.35056	0.034	0.477902	1	2570	tags=41%, list=23%, signal=53%
GO_PLATELET_DERIVED_GROWTH_FACTOR_RECEPTOR_ALPHA_SIGNALING_PATHWAY	30	0.570002	1.35027	0.0920921	0.478441	1	545	tags=10%, list=5%, signal=10%
GO_BLEB	45	0.555812	1.3502	0.066	0.478149	1	551	tags=16%, list=5%, signal=16%
GO_CUL5_RING_UBIQUITIN_LIGASE_COMPLEX	30	0.569738	1.34945	0.0874372	0.480145	1	1186	tags=27%, list=10%, signal=30%
GO_DNA_METHYLATION_INVOLVED_IN_GAMETE_GENERATION	85	0.541786	1.34916	0.03	0.480593	1	3436	tags=61%, list=30%, signal=87%
GO_MAMMARY_GLAND_INVOLUTION	35	0.559498	1.34913	0.0940941	0.480158	1	2088	tags=43%, list=18%, signal=52%
GO_AUTOPHAGY_OF_NUCLEUS	25	0.578365	1.34906	0.106212	0.479858	1	2293	tags=36%, list=20%, signal=45%
GO_REGULATION_OF_VASCULAR_SMOOTH_MUSCLE_CONTRACTION	35	0.564085	1.34899	0.0670671	0.479544	1	979	tags=14%, list=9%, signal=16%
GO_REGULATION_OF_SYNAPTIC_TRANSMISSION_DOPAMINERGIC	80	0.537314	1.3489	0.034	0.479339	1	3529	tags=52%, list=31%, signal=76%
GO_POSITIVE_REGULATION_OF_RECEPTOR_INTERNALIZATION	110	0.531112	1.34854	0.024	0.480049	1	2414	tags=28%, list=21%, signal=35%
GO_REGULATION_OF_PLASMA_LIPOPROTEIN_PARTICLE_LEVELS	375	0.513359	1.34847	0.002	0.479763	1	2308	tags=30%, list=20%, signal=37%
GO_AP_TYPE_MEMBRANE_COAT_ADAPTOR_COMPLEX	190	0.523435	1.34827	0.006	0.479952	1	1590	tags=16%, list=14%, signal=19%
GO_MEIOTIC_SPINDLE	45	0.552978	1.34812	0.06	0.479951	1	2209	tags=31%, list=19%, signal=38%
GO_NEGATIVE_REGULATION_OF_MAST_CELL_DEGRANULATION	20	0.585546	1.34801	0.116397	0.479842	1	1483	tags=40%, list=13%, signal=46%
GO_TROPHOBLAST_CELL_MIGRATION	50	0.552084	1.34782	0.057	0.479922	1	1476	tags=14%, list=13%, signal=16%
GO_K63_LINKED_POLYUBIQUITIN_MODIFICATION_DEPENDENT_PROTEIN_BINDING	85	0.535108	1.34775	0.038	0.479655	1	1633	tags=24%, list=14%, signal=27%
GO_PHOSPHOLIPASE_ACTIVITY	385	0.515402	1.34765	0	0.479463	1	2024	tags=25%, list=18%, signal=30%
GO_FIBRINOLYSIS	125	0.531821	1.34719	0.015	0.480547	1	2203	tags=26%, list=19%, signal=31%
GO_TRANSITION_METAL_ION_TRANSMEMBRANE_TRANSPORTER_ACTIVITY	170	0.525817	1.34711	0.008	0.480264	1	3172	tags=39%, list=28%, signal=53%
GO_ACETYLGALACTOSAMINYLTRANSFERASE_ACTIVITY	215	0.523737	1.347	0.004	0.480132	1	1354	tags=19%, list=12%, signal=21%
GO_PHOTOPERIODISM	100	0.533631	1.34664	0.026	0.480934	1	2801	tags=36%, list=25%, signal=47%
GO_POSITIVE_REGULATION_OF_T_CELL_PROLIFERATION	385	0.512193	1.34639	0.001	0.481232	1	2112	tags=22%, list=19%, signal=26%
GO_OXIDOREDUCTASE_ACTIVITY_ACTING_ON_A_SULFUR_GROUP_OF_DONORS_NAD_P_AS_ACCEPTOR	55	0.547111	1.34629	0.056	0.481059	1	890	tags=16%, list=8%, signal=18%
GO_CELLULAR_RESPONSE_TO_CAFFEINE	40	0.553546	1.34609	0.0810811	0.48118	1	2124	tags=33%, list=19%, signal=40%
GO_AZUROPHIL_GRANULE_MEMBRANE	230	0.521033	1.34594	0.003	0.481229	1	1805	tags=21%, list=16%, signal=25%
GO_MAGNESIUM_ION_HOMEOSTASIS	60	0.544889	1.34581	0.059	0.481192	1	604	tags=10%, list=5%, signal=11%
GO_INTRA_GOLGI_VESICLE_MEDIATED_TRANSPORT	150	0.52857	1.34573	0.014	0.480958	1	2167	tags=27%, list=19%, signal=33%
GO_CHLORIDE_ION_BINDING	40	0.557653	1.3453	0.065	0.481887	1	1362	tags=30%, list=12%, signal=34%
GO_CALCIUM_INDEPENDENT_CELL_CELL_ADHESION_VIA_PLASMA_MEMBRANE_CELL_ADHESION_MOLECULES	75	0.537108	1.34485	0.047	0.482858	1	2715	tags=32%, list=24%, signal=42%
GO_HYPOTONIC_RESPONSE	45	0.553507	1.34472	0.064	0.482777	1	2480	tags=51%, list=22%, signal=65%
GO_ACTIN_CROSSLINK_FORMATION	45	0.553237	1.34466	0.053	0.482478	1	3000	tags=56%, list=26%, signal=75%
GO_NUCLEOSIDE_TRANSPORT	40	0.547635	1.34445	0.065	0.482676	1	3140	tags=50%, list=28%, signal=69%
GO_PROCOLLAGEN_PROLINE_DIOXYGENASE_ACTIVITY	40	0.550517	1.34439	0.073	0.482365	1	2843	tags=48%, list=25%, signal=63%
GO_REGULATION_OF_RECEPTOR_INTERNALIZATION	230	0.51644	1.34435	0.005	0.481981	1	2103	tags=23%, list=19%, signal=28%
GO_REGULATION_OF_PROTEIN_TARGETING_TO_MEMBRANE	150	0.523617	1.34424	0.017	0.481848	1	1475	tags=21%, list=13%, signal=23%
GO_POLYOL_TRANSMEMBRANE_TRANSPORTER_ACTIVITY	30	0.566793	1.34411	0.0934673	0.481753	1	3632	tags=57%, list=32%, signal=83%
GO_ACTIVATION_OF_PROTEIN_KINASE_B_ACTIVITY	140	0.528516	1.34362	0.011	0.48293	1	2288	tags=29%, list=20%, signal=35%
GO_PAM_COMPLEX_TIM23_ASSOCIATED_IMPORT_MOTOR	25	0.573287	1.343	0.13253	0.484612	1	1371	tags=28%, list=12%, signal=32%
GO_DNA_DOUBLE_STRAND_BREAK_PROCESSING_INVOLVED_IN_REPAIR_VIA_SINGLE_STRAND_ANNEALING	25	0.573161	1.34299	0.101304	0.484138	1	2205	tags=28%, list=19%, signal=35%
GO_REGULATION_OF_PLATELET_DERIVED_GROWTH_FACTOR_RECEPTOR_BETA_SIGNALING_PATHWAY	35	0.558672	1.34278	0.087	0.484339	1	731	tags=14%, list=6%, signal=15%
GO_NEGATIVE_REGULATION_OF_DNA_REPLICATION	175	0.523653	1.34275	0.014	0.483922	1	1361	tags=19%, list=12%, signal=21%
GO_AMYLOID_BETA_FORMATION	140	0.523734	1.34238	0.011	0.484772	1	1988	tags=26%, list=18%, signal=31%
GO_AMMONIUM_TRANSMEMBRANE_TRANSPORTER_ACTIVITY	125	0.525804	1.34215	0.023	0.485042	1	3217	tags=45%, list=28%, signal=62%
GO_ESTABLISHMENT_OR_MAINTENANCE_OF_ACTIN_CYTOSKELETON_POLARITY	60	0.544499	1.34205	0.062	0.484879	1	2197	tags=40%, list=19%, signal=49%
GO_RNA_PHOSPHODIESTER_BOND_HYDROLYSIS_ENDONUCLEOLYTIC	295	0.514471	1.34202	0.001	0.48448	1	2374	tags=31%, list=21%, signal=38%
GO_NEGATIVE_REGULATION_OF_CELL_VOLUME	25	0.574138	1.34178	0.106533	0.484793	1	570	tags=20%, list=5%, signal=21%
GO_OXIDOREDUCTASE_ACTIVITY_ACTING_ON_NAD_P_H	400	0.512582	1.34173	0	0.484454	1	2482	tags=31%, list=22%, signal=38%
GO_PEROXISOME_ORGANIZATION	360	0.511839	1.34173	0.001	0.483959	1	2432	tags=31%, list=21%, signal=38%
GO_CANNABINOID_SIGNALING_PATHWAY	35	0.562354	1.34162	0.0962889	0.483845	1	3725	tags=69%, list=33%, signal=102%
GO_ENDOPLASMIC_RETICULUM_MANNOSE_TRIMMING	65	0.543184	1.3413	0.048	0.484538	1	1224	tags=22%, list=11%, signal=24%
GO_GALACTOSYLTRANSFERASE_ACTIVITY	165	0.523632	1.34126	0.009	0.484149	1	1935	tags=25%, list=17%, signal=30%
GO_POSITIVE_REGULATION_OF_SMOOTH_MUSCLE_CELL_APOPTOTIC_PROCESS	70	0.540274	1.34083	0.054	0.485167	1	1680	tags=24%, list=15%, signal=28%
GO_POSITIVE_REGULATION_OF_DNA_CATABOLIC_PROCESS	15	0.602251	1.34082	0.141393	0.484683	1	2849	tags=60%, list=25%, signal=80%
GO_POSITIVE_REGULATION_OF_PROGRAMMED_NECROTIC_CELL_DEATH	10	0.634255	1.34075	0.139335	0.484416	1	1497	tags=40%, list=13%, signal=46%
GO_POSITIVE_REGULATION_OF_CALCIUM_ION_DEPENDENT_EXOCYTOSIS	120	0.526465	1.34074	0.02	0.483926	1	1736	tags=21%, list=15%, signal=24%
GO_CELLULAR_RESPONSE_TO_HYDROGEN_PEROXIDE	405	0.512622	1.34032	0.001	0.48488	1	1399	tags=18%, list=12%, signal=20%
GO_PROTEIN_BINDING_BRIDGING_INVOLVED_IN_SUBSTRATE_RECOGNITION_FOR_UBIQUITINATION	25	0.572156	1.34014	0.111895	0.485008	1	1686	tags=40%, list=15%, signal=47%
GO_VCB_COMPLEX	25	0.562288	1.33992	0.106426	0.48536	1	1186	tags=28%, list=10%, signal=31%
GO_PIRNA_BIOSYNTHETIC_PROCESS	25	0.578008	1.33955	0.0971944	0.486229	1	988	tags=16%, list=9%, signal=17%
GO_RESPIRATORY_CHAIN_COMPLEX	290	0.516131	1.33931	0.001	0.486556	1	2321	tags=30%, list=20%, signal=37%
GO_REGULATION_OF_HAIR_CYCLE	130	0.526145	1.33911	0.02	0.486765	1	2103	tags=34%, list=19%, signal=41%
GO_PARAXIAL_MESODERM_FORMATION	30	0.559138	1.33904	0.0952859	0.486483	1	1782	tags=30%, list=16%, signal=36%
GO_G_PROTEIN_COUPLED_RECEPTOR_KINASE_ACTIVITY	35	0.564422	1.33903	0.091	0.486016	1	2263	tags=37%, list=20%, signal=46%
GO_NEGATIVE_REGULATION_OF_PLATELET_DERIVED_GROWTH_FACTOR_RECEPTOR_SIGNALING_PATHWAY	60	0.541884	1.33863	0.056	0.486986	1	1708	tags=27%, list=15%, signal=31%
GO_FRUCTOSE_1_6_BISPHOSPHATE_METABOLIC_PROCESS	45	0.546659	1.33841	0.073	0.487254	1	1725	tags=24%, list=15%, signal=29%
GO_REGULATION_OF_RUFFLE_ASSEMBLY	125	0.526738	1.33818	0.017	0.48759	1	2078	tags=29%, list=18%, signal=35%
GO_REGULATION_OF_B_CELL_DIFFERENTIATION	120	0.525593	1.33796	0.02	0.487878	1	1296	tags=17%, list=11%, signal=19%
GO_MITOCHONDRIAL_CALCIUM_ION_HOMEOSTASIS	100	0.531563	1.33753	0.03	0.488866	1	2737	tags=37%, list=24%, signal=48%
GO_FLOOR_PLATE_DEVELOPMENT	30	0.566868	1.33725	0.0960961	0.489314	1	1701	tags=23%, list=15%, signal=27%
GO_POSTSYNAPTIC_CYTOSKELETON	40	0.553957	1.3372	0.0841683	0.488982	1	4123	tags=73%, list=36%, signal=114%
GO_AMMONIUM_ION_BINDING	260	0.513848	1.33711	0.001	0.488769	1	3371	tags=43%, list=30%, signal=59%
GO_NBAF_COMPLEX	70	0.532801	1.33693	0.036	0.48892	1	1693	tags=21%, list=15%, signal=25%
GO_NEUROMUSCULAR_JUNCTION	330	0.512607	1.33683	0.002	0.488738	1	2063	tags=25%, list=18%, signal=30%
GO_NEGATIVE_REGULATION_OF_DNA_REPAIR	120	0.527088	1.33671	0.023	0.488642	1	1578	tags=22%, list=14%, signal=25%
GO_REGULATION_OF_LEUKOCYTE_ADHESION_TO_VASCULAR_ENDOTHELIAL_CELL	85	0.530441	1.33651	0.025	0.488817	1	3140	tags=31%, list=28%, signal=42%
GO_FILAMENTOUS_ACTIN	115	0.524696	1.33639	0.026	0.488725	1	1393	tags=23%, list=12%, signal=26%
GO_REGULATION_OF_PROTEIN_KINASE_A_SIGNALING	100	0.527582	1.33634	0.029	0.48837	1	331	tags=5%, list=3%, signal=5%
GO_NEGATIVE_REGULATION_OF_CELLULAR_EXTRAVASATION	40	0.544794	1.33624	0.063	0.488177	1	1396	tags=15%, list=12%, signal=17%
GO_REGULATION_OF_CELLULAR_EXTRAVASATION	115	0.523714	1.33611	0.022	0.488166	1	1793	tags=21%, list=16%, signal=25%
GO_CLATHRIN_COATED_PIT	295	0.511818	1.33605	0.003	0.48789	1	2103	tags=24%, list=19%, signal=29%
GO_POSITIVE_REGULATION_OF_EXECUTION_PHASE_OF_APOPTOSIS	55	0.538356	1.33594	0.059	0.487775	1	2844	tags=40%, list=25%, signal=53%
GO_REGULATION_OF_TRANSCRIPTION_INITIATION_FROM_RNA_POLYMERASE_II_PROMOTER	135	0.522611	1.33555	0.02	0.488638	1	2184	tags=25%, list=19%, signal=31%
GO_REGULATION_OF_POSITIVE_CHEMOTAXIS	125	0.528297	1.33548	0.021	0.488398	1	2837	tags=40%, list=25%, signal=53%
GO_INSULIN_BINDING	25	0.570201	1.33533	0.107214	0.488394	1	51	tags=4%, list=0%, signal=4%
GO_REGULATION_OF_MITOCHONDRIAL_FUSION	45	0.548267	1.33525	0.059	0.488158	1	1608	tags=33%, list=14%, signal=39%
GO_OXIDOREDUCTASE_COMPLEX	415	0.509038	1.33512	0	0.488106	1	2814	tags=36%, list=25%, signal=47%
GO_ANAPHASE_PROMOTING_COMPLEX_BINDING	40	0.55361	1.33509	0.074	0.48772	1	810	tags=13%, list=7%, signal=13%
GO_POSITIVE_REGULATION_OF_CYTOSOLIC_CALCIUM_ION_CONCENTRATION_INVOLVED_IN_PHOSPHOLIPASE_C_ACTIVATING_G_PROTEIN_COUPLED_SIGNALING_PATHWAY	105	0.527594	1.335	0.029	0.48756	1	2410	tags=38%, list=21%, signal=48%
GO_COLLAGEN_RECEPTOR_ACTIVITY	25	0.563206	1.33485	0.11245	0.487566	1	3722	tags=68%, list=33%, signal=101%
GO_DEATH_DOMAIN_BINDING	35	0.560644	1.33472	0.0871743	0.487522	1	1362	tags=23%, list=12%, signal=26%
GO_GLUCOSAMINE_CONTAINING_COMPOUND_METABOLIC_PROCESS	55	0.54024	1.33446	0.068	0.487928	1	4195	tags=62%, list=37%, signal=98%
GO_NEGATIVE_REGULATION_OF_VASCULAR_SMOOTH_MUSCLE_CELL_DIFFERENTIATION	40	0.550172	1.33427	0.09	0.488095	1	2288	tags=35%, list=20%, signal=44%
GO_EXTRACELLULAR_VESICLE_BIOGENESIS	100	0.528548	1.33418	0.035	0.487922	1	1535	tags=26%, list=14%, signal=30%
GO_FIBROBLAST_MIGRATION	180	0.518203	1.33415	0.011	0.487534	1	3351	tags=44%, list=30%, signal=61%
GO_NEURONAL_ACTION_POTENTIAL	140	0.516587	1.33392	0.021	0.487825	1	2354	tags=28%, list=21%, signal=35%
GO_CUL4A_RING_E3_UBIQUITIN_LIGASE_COMPLEX	60	0.539917	1.33391	0.051	0.487371	1	3114	tags=47%, list=27%, signal=64%
GO_RNA_METHYLTRANSFERASE_ACTIVITY	290	0.514099	1.33361	0.002	0.487877	1	3018	tags=38%, list=27%, signal=50%
GO_MUSCLE_ALPHA_ACTININ_BINDING	70	0.538468	1.33335	0.043	0.488223	1	2404	tags=43%, list=21%, signal=54%
GO_DEATH_INDUCING_SIGNALING_COMPLEX_ASSEMBLY	40	0.556454	1.33325	0.083	0.488072	1	2103	tags=35%, list=19%, signal=43%
GO_UDP_GALACTOSYLTRANSFERASE_ACTIVITY	110	0.526461	1.3332	0.031	0.487777	1	1906	tags=25%, list=17%, signal=29%
GO_EUCHROMATIN	120	0.525013	1.33303	0.028	0.487823	1	1148	tags=12%, list=10%, signal=13%
GO_COHESIN_LOADING	25	0.572588	1.33254	0.123992	0.489039	1	1634	tags=36%, list=14%, signal=42%
GO_DNA_APURINIC_OR_APYRIMIDINIC_SITE_ENDONUCLEASE_ACTIVITY	55	0.544627	1.3324	0.058	0.489048	1	278	tags=5%, list=2%, signal=6%
GO_NEGATIVE_REGULATION_OF_CELL_GROWTH_INVOLVED_IN_CARDIAC_MUSCLE_CELL_DEVELOPMENT	45	0.544327	1.33238	0.086	0.48865	1	1966	tags=33%, list=17%, signal=40%
GO_B_CELL_PROLIFERATION_INVOLVED_IN_IMMUNE_RESPONSE	30	0.573461	1.33228	0.0890891	0.488463	1	641	tags=13%, list=6%, signal=14%
GO_NEGATIVE_REGULATION_OF_PANCREATIC_JUICE_SECRETION	15	0.595307	1.33219	0.149024	0.488309	1	2205	tags=60%, list=19%, signal=74%
GO_BETA_GALACTOSIDASE_ACTIVITY	25	0.563921	1.33217	0.111782	0.487879	1	4101	tags=80%, list=36%, signal=125%
GO_PROSTATE_GLAND_MORPHOGENESIS	125	0.523691	1.33209	0.027	0.487679	1	2298	tags=26%, list=20%, signal=32%
GO_TELOMERE_LOCALIZATION	60	0.540079	1.33194	0.055	0.487698	1	1501	tags=30%, list=13%, signal=34%
GO_RESPONSE_TO_OLEIC_ACID	30	0.557757	1.3317	0.107214	0.488101	1	2240	tags=37%, list=20%, signal=46%
GO_GROWTH_CONE_PART	70	0.537531	1.33162	0.046	0.48788	1	1162	tags=17%, list=10%, signal=19%
GO_RAN_GTPASE_BINDING	160	0.516436	1.3315	0.015	0.487797	1	1984	tags=27%, list=18%, signal=32%
GO_NEGATIVE_REGULATION_OF_FATTY_ACID_TRANSPORT	30	0.558129	1.33124	0.12012	0.488254	1	1649	tags=17%, list=15%, signal=19%
GO_POSITIVE_REGULATION_OF_MICROTUBULE_POLYMERIZATION_OR_DEPOLYMERIZATION	140	0.524202	1.3311	0.02	0.488261	1	2078	tags=33%, list=18%, signal=40%
GO_RDNA_BINDING	35	0.55715	1.33092	0.084	0.488411	1	2318	tags=43%, list=20%, signal=54%
GO_FOLATE_IMPORT_ACROSS_PLASMA_MEMBRANE	20	0.578684	1.33088	0.121581	0.488081	1	1725	tags=45%, list=15%, signal=53%
GO_SMALL_NUCLEOLAR_RIBONUCLEOPROTEIN_COMPLEX	115	0.526254	1.33069	0.025	0.488256	1	2083	tags=24%, list=18%, signal=30%
GO_POTASSIUM_ION_EXPORT_ACROSS_PLASMA_MEMBRANE	50	0.544038	1.33046	0.079	0.488566	1	1375	tags=34%, list=12%, signal=39%
GO_STEROL_ESTERASE_ACTIVITY	25	0.567564	1.33041	0.11022	0.488264	1	1291	tags=24%, list=11%, signal=27%
GO_HISTONE_H3_K9_DEMETHYLATION	55	0.536844	1.33024	0.057	0.488373	1	2617	tags=33%, list=23%, signal=42%
GO_POSITIVE_REGULATION_OF_METANEPHRIC_GLOMERULUS_DEVELOPMENT	20	0.58029	1.33015	0.125881	0.488176	1	2449	tags=45%, list=22%, signal=57%
GO_CEREBELLAR_GRANULAR_LAYER_MORPHOGENESIS	40	0.54697	1.33004	0.0760761	0.488073	1	2603	tags=48%, list=23%, signal=61%
GO_NF_KAPPAB_INDUCING_KINASE_ACTIVITY	20	0.58211	1.32982	0.138664	0.488332	1	1637	tags=25%, list=14%, signal=29%
GO_TRIGLYCERIDE_RICH_LIPOPROTEIN_PARTICLE_CLEARANCE	35	0.558801	1.32976	0.09	0.488044	1	3031	tags=37%, list=27%, signal=51%
GO_PHOSPHATIDYLINOSITOL_TRISPHOSPHATE_PHOSPHATASE_ACTIVITY	20	0.573946	1.3297	0.115385	0.487782	1	2037	tags=35%, list=18%, signal=43%
GO_REGULATION_OF_ACUTE_INFLAMMATORY_RESPONSE_TO_ANTIGENIC_STIMULUS	50	0.545586	1.32959	0.078	0.487653	1	1567	tags=20%, list=14%, signal=23%
GO_NUCLEUS_LOCALIZATION	110	0.526102	1.32878	0.022	0.489966	1	2345	tags=34%, list=21%, signal=42%
GO_RRNA_BINDING	255	0.51028	1.32874	0.004	0.489626	1	2094	tags=27%, list=18%, signal=33%
GO_NEGATIVE_REGULATION_OF_PROTEIN_TARGETING_TO_MEMBRANE	20	0.583759	1.32871	0.116044	0.489274	1	2440	tags=50%, list=22%, signal=64%
GO_DEDIFFERENTIATION	40	0.55428	1.32859	0.0850851	0.489214	1	1645	tags=25%, list=15%, signal=29%
GO_CD4_POSITIVE_CD25_POSITIVE_ALPHA_BETA_REGULATORY_T_CELL_DIFFERENTIATION	15	0.594116	1.32859	0.133127	0.488739	1	545	tags=20%, list=5%, signal=21%
GO_RESPONSE_TO_FLUID_SHEAR_STRESS	150	0.516993	1.32843	0.017	0.488803	1	420	tags=9%, list=4%, signal=10%
GO_AMYLOID_PRECURSOR_PROTEIN_CATABOLIC_PROCESS	180	0.514085	1.32811	0.013	0.489458	1	1988	tags=24%, list=18%, signal=29%
GO_TUMOR_NECROSIS_FACTOR_RECEPTOR_BINDING	90	0.526282	1.32792	0.038	0.48958	1	3157	tags=40%, list=28%, signal=55%
GO_PROTEIN_GERANYLGERANYLATION	25	0.570131	1.3279	0.109328	0.489181	1	1851	tags=28%, list=16%, signal=33%
GO_REGULATION_OF_EXOSOMAL_SECRETION	75	0.532008	1.32756	0.044	0.489977	1	2307	tags=32%, list=20%, signal=40%
GO_SYMMETRIC_SYNAPSE	30	0.562612	1.32749	0.105105	0.48975	1	844	tags=23%, list=7%, signal=25%
GO_REGULATION_OF_NEUTROPHIL_ACTIVATION	55	0.538393	1.32733	0.074	0.489864	1	1725	tags=22%, list=15%, signal=26%
GO_CRANIAL_NERVE_FORMATION	25	0.556266	1.32732	0.116466	0.489451	1	3026	tags=56%, list=27%, signal=76%
GO_POSTSYNAPTIC_NEUROTRANSMITTER_RECEPTOR_INTERNALIZATION	80	0.528837	1.32719	0.048	0.489456	1	742	tags=10%, list=7%, signal=11%
GO_VENTRICULAR_SYSTEM_DEVELOPMENT	120	0.520558	1.32719	0.022	0.488994	1	1322	tags=18%, list=12%, signal=21%
GO_NEGATIVE_REGULATION_OF_PROTEIN_MODIFICATION_BY_SMALL_PROTEIN_CONJUGATION_OR_REMOVAL	310	0.506702	1.32692	0.002	0.48948	1	2986	tags=36%, list=26%, signal=48%
GO_CHOLESTEROL_EFFLUX	180	0.51833	1.32676	0.017	0.489571	1	2334	tags=36%, list=21%, signal=44%
GO_POSITIVE_REGULATION_OF_CELLULAR_EXTRAVASATION	65	0.532945	1.32628	0.055	0.490772	1	1048	tags=18%, list=9%, signal=20%
GO_NEGATIVE_REGULATION_OF_CHROMATIN_SILENCING	35	0.554575	1.32623	0.0911824	0.490494	1	1356	tags=23%, list=12%, signal=26%
GO_GOLGI_LOCALIZATION	70	0.527107	1.32616	0.045	0.49026	1	1322	tags=23%, list=12%, signal=26%
GO_DNA_REPLICATION_INITIATION	160	0.515547	1.32551	0.025	0.492115	1	1885	tags=25%, list=17%, signal=30%
GO_PROMOTER_SPECIFIC_CHROMATIN_BINDING	215	0.511888	1.3255	0.004	0.4917	1	3202	tags=42%, list=28%, signal=58%
GO_POSITIVE_REGULATION_OF_MONOCYTE_CHEMOTACTIC_PROTEIN_1_PRODUCTION	35	0.554442	1.32534	0.0912738	0.491759	1	545	tags=14%, list=5%, signal=15%
GO_PEPTIDOGLYCAN_RECEPTOR_ACTIVITY	20	0.572511	1.32521	0.126135	0.491745	1	2773	tags=40%, list=24%, signal=53%
GO_REGULATION_OF_PHOSPHOLIPASE_C_ACTIVITY	205	0.508737	1.32506	0.004	0.491783	1	2332	tags=22%, list=21%, signal=27%
GO_RESPONSE_TO_DIETARY_EXCESS	105	0.525559	1.3249	0.037	0.491831	1	2283	tags=30%, list=20%, signal=37%
GO_DETECTION_OF_MECHANICAL_STIMULUS_INVOLVED_IN_SENSORY_PERCEPTION	140	0.515908	1.3249	0.017	0.491373	1	1676	tags=24%, list=15%, signal=28%
GO_POSITIVE_REGULATION_OF_ACTIN_FILAMENT_DEPOLYMERIZATION	60	0.532131	1.32481	0.061	0.491164	1	2830	tags=43%, list=25%, signal=57%
GO_ESTABLISHMENT_OF_LYMPHOCYTE_POLARITY	45	0.535173	1.32453	0.088	0.491673	1	1601	tags=24%, list=14%, signal=28%
GO_COP9_SIGNALOSOME_ASSEMBLY	25	0.561262	1.32384	0.117588	0.493668	1	2743	tags=32%, list=24%, signal=42%
GO_EARP_COMPLEX	25	0.574434	1.32379	0.117234	0.49338	1	3258	tags=60%, list=29%, signal=84%
GO_DIOL_METABOLIC_PROCESS	25	0.568246	1.32377	0.121364	0.492977	1	1278	tags=24%, list=11%, signal=27%
GO_ERYTHROCYTE_DEVELOPMENT	135	0.515861	1.32335	0.025	0.49391	1	2384	tags=24%, list=21%, signal=31%
GO_COLLATERAL_SPROUTING_IN_ABSENCE_OF_INJURY	20	0.564335	1.32334	0.122594	0.493447	1	3816	tags=60%, list=34%, signal=90%
GO_PROTON_TRANSPORTING_TWO_SECTOR_ATPASE_COMPLEX_PROTON_TRANSPORTING_DOMAIN	95	0.522506	1.32303	0.035	0.49409	1	2319	tags=32%, list=20%, signal=39%
GO_RRNA_METHYLATION	105	0.523421	1.32302	0.036	0.49366	1	2667	tags=39%, list=24%, signal=51%
GO_REGULATION_OF_RECEPTOR_MEDIATED_ENDOCYTOSIS	410	0.506973	1.32262	0	0.494581	1	2103	tags=22%, list=19%, signal=26%
GO_ACTIVATION_OF_STORE_OPERATED_CALCIUM_CHANNEL_ACTIVITY	20	0.57361	1.32257	0.127273	0.494287	1	1501	tags=30%, list=13%, signal=35%
GO_OXIDIZED_DNA_BINDING	50	0.535079	1.32237	0.079	0.49453	1	558	tags=10%, list=5%, signal=10%
GO_REGULATION_OF_RESPIRATORY_SYSTEM_PROCESS	60	0.53008	1.32184	0.064	0.495953	1	3120	tags=50%, list=28%, signal=69%
GO_POSITIVE_REGULATION_OF_CELL_CYCLE_PHASE_TRANSITION	405	0.503412	1.32184	0.001	0.495494	1	2331	tags=29%, list=21%, signal=36%
GO_POLAR_MICROTUBULE	25	0.555453	1.32159	0.11167	0.495904	1	726	tags=20%, list=6%, signal=21%
GO_CALYX_OF_HELD	115	0.521622	1.32143	0.033	0.495977	1	1433	tags=20%, list=13%, signal=23%
GO_SPERM_PRINCIPAL_PIECE	95	0.519885	1.32127	0.039	0.496039	1	1254	tags=20%, list=11%, signal=22%
GO_LIPASE_ACTIVITY	460	0.501702	1.32114	0	0.496038	1	2024	tags=24%, list=18%, signal=28%
GO_POSITIVE_REGULATION_OF_TELOMERASE_ACTIVITY	170	0.517462	1.32065	0.018	0.497308	1	1330	tags=16%, list=12%, signal=18%
GO_FACIAL_NERVE_MORPHOGENESIS	45	0.544281	1.32062	0.079	0.496946	1	2312	tags=29%, list=20%, signal=36%
GO_LIGASE_ACTIVITY_FORMING_PHOSPHORIC_ESTER_BONDS	25	0.566728	1.32029	0.119718	0.497741	1	698	tags=16%, list=6%, signal=17%
GO_SYNAPTONEMAL_COMPLEX_ORGANIZATION	110	0.523	1.31974	0.03	0.499182	1	2243	tags=26%, list=20%, signal=33%
GO_MICRO_RIBONUCLEOPROTEIN_COMPLEX	260	0.505349	1.31969	0.007	0.49889	1	1508	tags=18%, list=13%, signal=20%
GO_ALPHA_BETA_T_CELL_RECEPTOR_COMPLEX	15	0.60026	1.31964	0.151235	0.498603	1	934	tags=27%, list=8%, signal=29%
GO_CARBOHYDRATE_PROTON_SYMPORTER_ACTIVITY	50	0.543559	1.31928	0.0620621	0.499355	1	2480	tags=40%, list=22%, signal=51%
GO_PRERIBOSOME_SMALL_SUBUNIT_PRECURSOR	65	0.530502	1.3186	0.071	0.501395	1	1783	tags=34%, list=16%, signal=40%
GO_NEGATIVE_REGULATION_OF_RUFFLE_ASSEMBLY	25	0.554606	1.31846	0.114257	0.501463	1	1990	tags=36%, list=18%, signal=44%
GO_REGULATION_OF_PHOSPHATIDYLCHOLINE_BIOSYNTHETIC_PROCESS	25	0.564499	1.3182	0.110775	0.501875	1	1664	tags=36%, list=15%, signal=42%
GO_CHONDROITIN_SULFATE_BINDING	40	0.538807	1.31805	0.0840841	0.501965	1	3672	tags=55%, list=32%, signal=81%
GO_INTRACILIARY_TRANSPORT_PARTICLE	120	0.516095	1.31777	0.027	0.502517	1	218	tags=7%, list=2%, signal=7%
GO_PHOSPHATE_ION_TRANSMEMBRANE_TRANSPORT	60	0.536662	1.3175	0.065	0.503016	1	1381	tags=23%, list=12%, signal=26%
GO_REGULATION_OF_NIK_NF_KAPPAB_SIGNALING	435	0.501039	1.31747	0	0.502637	1	3039	tags=35%, list=27%, signal=47%
GO_PERINUCLEAR_ENDOPLASMIC_RETICULUM	85	0.524765	1.31745	0.035	0.50226	1	1485	tags=27%, list=13%, signal=31%
GO_DESMOSOME_ORGANIZATION	50	0.539248	1.3174	0.069	0.501948	1	2192	tags=26%, list=19%, signal=32%
GO_CADHERIN_BINDING_INVOLVED_IN_CELL_CELL_ADHESION	95	0.520431	1.31734	0.042	0.501706	1	2209	tags=37%, list=19%, signal=45%
GO_TAU_PROTEIN_KINASE_ACTIVITY	105	0.51948	1.31661	0.031	0.50391	1	2320	tags=27%, list=20%, signal=33%
GO_NUCLEOTIDE_EXCISION_REPAIR_PREINCISION_COMPLEX_STABILIZATION	90	0.527247	1.31633	0.051	0.504469	1	2327	tags=36%, list=21%, signal=44%
GO_POSITIVE_REGULATION_OF_INTRINSIC_APOPTOTIC_SIGNALING_PATHWAY	240	0.507832	1.31616	0.006	0.504584	1	1955	tags=23%, list=17%, signal=28%
GO_ATP_DEPENDENT_PROTEIN_BINDING	40	0.540319	1.31615	0.077	0.504172	1	2993	tags=50%, list=26%, signal=68%
GO_SELENIUM_COMPOUND_METABOLIC_PROCESS	25	0.556065	1.31609	0.126761	0.50391	1	2911	tags=52%, list=26%, signal=70%
GO_NEGATIVE_REGULATION_OF_CARDIAC_MUSCLE_TISSUE_GROWTH	120	0.514088	1.31604	0.042	0.503592	1	1362	tags=18%, list=12%, signal=21%
GO_LIPASE_BINDING	25	0.561032	1.31584	0.116232	0.503888	1	1791	tags=36%, list=16%, signal=43%
GO_HISTONE_H3_K27_TRIMETHYLATION	15	0.591435	1.31566	0.149897	0.504091	1	1421	tags=33%, list=13%, signal=38%
GO_DOPAMINE_NEUROTRANSMITTER_RECEPTOR_ACTIVITY_COUPLED_VIA_GI_GO	20	0.570671	1.31518	0.124242	0.505418	1	3245	tags=30%, list=29%, signal=42%
GO_MEMBRANE_REPOLARIZATION_DURING_VENTRICULAR_CARDIAC_MUSCLE_CELL_ACTION_POTENTIAL	65	0.529301	1.31494	0.057	0.505834	1	1375	tags=28%, list=12%, signal=31%
GO_SECONDARY_ACTIVE_TRANSMEMBRANE_TRANSPORTER_ACTIVITY	865	0.494503	1.31481	0	0.505798	1	2384	tags=27%, list=21%, signal=32%
GO_REGULATION_OF_VIRAL_ENTRY_INTO_HOST_CELL	110	0.514113	1.31433	0.028	0.50704	1	1420	tags=20%, list=13%, signal=23%
GO_CELLULAR_CARBOHYDRATE_CATABOLIC_PROCESS	200	0.507609	1.3141	0.011	0.507415	1	2099	tags=28%, list=19%, signal=33%
GO_KETONE_BIOSYNTHETIC_PROCESS	180	0.507125	1.31402	0.011	0.507235	1	1790	tags=23%, list=16%, signal=27%
GO_POLE_PLASM	75	0.527077	1.31392	0.055	0.50715	1	3694	tags=64%, list=33%, signal=94%
GO_PROTEIN_SIDE_CHAIN_DEGLUTAMYLATION	20	0.569275	1.31387	0.129162	0.506847	1	1177	tags=20%, list=10%, signal=22%
GO_MAGNESIUM_DEPENDENT_PROTEIN_SERINE_THREONINE_PHOSPHATASE_ACTIVITY	85	0.522813	1.31349	0.058	0.507741	1	1557	tags=22%, list=14%, signal=26%
GO_INTRACELLULAR_CGMP_ACTIVATED_CATION_CHANNEL_ACTIVITY	30	0.547404	1.31343	0.128385	0.507511	1	3245	tags=50%, list=29%, signal=70%
GO_HISTONE_H3_K27_METHYLATION	60	0.530191	1.31331	0.071	0.507484	1	2994	tags=48%, list=26%, signal=65%
GO_RAP_PROTEIN_SIGNAL_TRANSDUCTION	65	0.528608	1.31323	0.074	0.50731	1	2124	tags=31%, list=19%, signal=38%
GO_EXTRINSIC_COMPONENT_OF_POSTSYNAPTIC_MEMBRANE	35	0.54211	1.31312	0.0951904	0.507275	1	753	tags=11%, list=7%, signal=12%
GO_TRANSPOSITION	85	0.523787	1.31299	0.05	0.507239	1	2651	tags=35%, list=23%, signal=46%
GO_REGULATION_OF_CD8_POSITIVE_ALPHA_BETA_T_CELL_DIFFERENTIATION	30	0.558233	1.31295	0.112563	0.506925	1	1082	tags=17%, list=10%, signal=18%
GO_JUN_KINASE_BINDING	35	0.54531	1.31291	0.0870871	0.506587	1	3646	tags=60%, list=32%, signal=88%
GO_POSITIVE_REGULATION_OF_HOMOTYPIC_CELL_CELL_ADHESION	30	0.554621	1.31272	0.104418	0.506856	1	2203	tags=40%, list=19%, signal=50%
GO_INSULIN_LIKE_GROWTH_FACTOR_BINDING_PROTEIN_COMPLEX	20	0.569909	1.31262	0.135765	0.506753	1	4248	tags=65%, list=37%, signal=104%
GO_RNA_METHYLATION	330	0.499004	1.31167	0.003	0.50972	1	3018	tags=36%, list=27%, signal=48%
GO_VESICLE_TARGETING	410	0.498976	1.31166	0	0.509289	1	2453	tags=29%, list=22%, signal=36%
GO_N_ACETYLGLUCOSAMINE_METABOLIC_PROCESS	40	0.539272	1.31147	0.091	0.50952	1	4195	tags=63%, list=37%, signal=99%
GO_ALTERNATIVE_MRNA_SPLICING_VIA_SPLICEOSOME	325	0.504493	1.31098	0.001	0.510884	1	2095	tags=20%, list=18%, signal=24%
GO_REGULATION_OF_DOPAMINE_RECEPTOR_SIGNALING_PATHWAY	50	0.537584	1.31071	0.068	0.51135	1	1079	tags=22%, list=10%, signal=24%
GO_RNA_POLYMERASE_III_TYPE_3_PROMOTER_DNA_BINDING	15	0.591573	1.3106	0.142127	0.511312	1	2008	tags=40%, list=18%, signal=49%
GO_CELLULAR_RESPONSE_TO_TEMPERATURE_STIMULUS	25	0.554966	1.31052	0.131923	0.511135	1	3554	tags=68%, list=31%, signal=99%
GO_GLUCOSE_CATABOLIC_PROCESS	45	0.536703	1.31044	0.081	0.510972	1	2319	tags=42%, list=20%, signal=53%
GO_NERVE_GROWTH_FACTOR_SIGNALING_PATHWAY	60	0.528894	1.31035	0.065	0.510834	1	518	tags=10%, list=5%, signal=10%
GO_NEUROTRANSMITTER_REUPTAKE	105	0.516682	1.31008	0.045	0.511395	1	2672	tags=35%, list=24%, signal=46%
GO_NEUROBLAST_DIVISION	65	0.526657	1.30977	0.056	0.512043	1	2030	tags=23%, list=18%, signal=28%
GO_NEGATIVE_REGULATION_OF_MONOOXYGENASE_ACTIVITY	65	0.529953	1.30976	0.059	0.511637	1	4048	tags=60%, list=36%, signal=93%
GO_NEGATIVE_REGULATION_OF_MICROGLIAL_CELL_ACTIVATION	25	0.55738	1.30965	0.135135	0.511587	1	2311	tags=40%, list=20%, signal=50%
GO_UREA_TRANSPORT	25	0.557598	1.30932	0.124623	0.512301	1	3172	tags=48%, list=28%, signal=67%
GO_POSITIVE_REGULATION_OF_NEUROTRANSMITTER_TRANSPORT	175	0.510058	1.30891	0.017	0.513353	1	2347	tags=23%, list=21%, signal=28%
GO_INORGANIC_ANION_TRANSMEMBRANE_TRANSPORTER_ACTIVITY	535	0.495145	1.30877	0.001	0.513379	1	2353	tags=29%, list=21%, signal=35%
GO_CYTOPLASMIC_MICROTUBULE	275	0.502005	1.30856	0.008	0.513708	1	2335	tags=27%, list=21%, signal=33%
GO_VITAMIN_D_BIOSYNTHETIC_PROCESS	55	0.52631	1.30834	0.084	0.514022	1	3020	tags=42%, list=27%, signal=57%
GO_PROTEIN_DNA_COMPLEX	495	0.498596	1.30831	0.001	0.51365	1	2322	tags=28%, list=20%, signal=34%
GO_GRANZYME_MEDIATED_APOPTOTIC_SIGNALING_PATHWAY	25	0.556345	1.30826	0.130391	0.513386	1	2263	tags=36%, list=20%, signal=45%
GO_NEGATIVE_REGULATION_OF_CALCIUM_ION_TRANSPORT	220	0.505176	1.30824	0.009	0.51299	1	2311	tags=28%, list=20%, signal=34%
GO_VIRAL_LATENCY	45	0.535232	1.30808	0.091	0.51311	1	2083	tags=29%, list=18%, signal=35%
GO_POSITIVE_REGULATION_OF_UTERINE_SMOOTH_MUSCLE_CONTRACTION	35	0.546467	1.30797	0.1	0.513069	1	595	tags=6%, list=5%, signal=6%
GO_SMOOTH_ENDOPLASMIC_RETICULUM	135	0.510278	1.30789	0.035	0.512884	1	2140	tags=24%, list=19%, signal=30%
GO_EARLY_ENDOSOME_TO_GOLGI_TRANSPORT	40	0.538085	1.30787	0.103	0.512519	1	1574	tags=35%, list=14%, signal=41%
GO_PLATELET_MORPHOGENESIS	90	0.519175	1.30771	0.058	0.512695	1	3000	tags=42%, list=26%, signal=57%
GO_STEROL_HOMEOSTASIS	355	0.497359	1.30766	0	0.512434	1	2267	tags=32%, list=20%, signal=39%
GO_MAINTENANCE_OF_CENTROSOME_LOCATION	30	0.551649	1.3074	0.108108	0.512966	1	2524	tags=40%, list=22%, signal=51%
GO_REGULATION_OF_BRANCHING_INVOLVED_IN_MAMMARY_GLAND_DUCT_MORPHOGENESIS	25	0.556938	1.30721	0.137827	0.513191	1	1212	tags=20%, list=11%, signal=22%
GO_POSITIVE_REGULATION_OF_ANOIKIS	35	0.557771	1.30717	0.095	0.512864	1	1587	tags=29%, list=14%, signal=33%
GO_REGULATION_OF_POSTTRANSCRIPTIONAL_GENE_SILENCING	380	0.497224	1.30708	0.001	0.512729	1	2345	tags=28%, list=21%, signal=34%
GO_OXYGEN_METABOLIC_PROCESS	25	0.557419	1.30705	0.134269	0.512403	1	1436	tags=32%, list=13%, signal=37%
GO_PHOSPHATASE_INHIBITOR_ACTIVITY	185	0.502073	1.30686	0.02	0.512691	1	2209	tags=29%, list=19%, signal=35%
GO_CENTRIOLAR_SATELLITE	130	0.514379	1.30682	0.03	0.512386	1	2103	tags=25%, list=19%, signal=31%
GO_ATP_SYNTHESIS_COUPLED_ELECTRON_TRANSPORT	325	0.497523	1.30672	0.003	0.512271	1	2322	tags=30%, list=20%, signal=37%
GO_MALE_GERM_CELL_NUCLEUS	70	0.523704	1.30652	0.057	0.512565	1	4295	tags=57%, list=38%, signal=91%
GO_GOLGI_CIS_CISTERNA	40	0.54408	1.30622	0.099	0.513221	1	652	tags=13%, list=6%, signal=13%
GO_NEGATIVE_REGULATION_OF_EXTRINSIC_APOPTOTIC_SIGNALING_PATHWAY_VIA_DEATH_DOMAIN_RECEPTORS	135	0.508597	1.30616	0.035	0.512954	1	1082	tags=13%, list=10%, signal=14%
GO_LRR_DOMAIN_BINDING	85	0.516667	1.30587	0.038	0.513602	1	1873	tags=25%, list=17%, signal=29%
GO_PANCREATIC_JUICE_SECRETION	50	0.534278	1.30552	0.081	0.514412	1	3185	tags=46%, list=28%, signal=64%
GO_POSITIVE_REGULATION_OF_HISTONE_H3_K27_METHYLATION	20	0.570897	1.30551	0.139535	0.513996	1	2994	tags=60%, list=26%, signal=81%
GO_NEUTROPHIL_EXTRAVASATION	45	0.528048	1.30512	0.087	0.514984	1	1001	tags=18%, list=9%, signal=19%
GO_INTRACELLULAR_CAMP_ACTIVATED_CATION_CHANNEL_ACTIVITY	40	0.547821	1.305	0.095	0.514945	1	1430	tags=25%, list=13%, signal=29%
GO_POSITIVE_REGULATION_OF_RELEASE_OF_CYTOCHROME_C_FROM_MITOCHONDRIA	125	0.514418	1.30496	0.037	0.514637	1	2377	tags=30%, list=21%, signal=37%
GO_SNRNA_BINDING	180	0.505478	1.30468	0.016	0.515274	1	2137	tags=22%, list=19%, signal=26%
GO_POSITIVE_REGULATION_OF_DNA_REPAIR	265	0.501562	1.30462	0.006	0.515039	1	1196	tags=15%, list=11%, signal=16%
GO_CUL4_RING_E3_UBIQUITIN_LIGASE_COMPLEX	145	0.51119	1.30449	0.018	0.515056	1	3228	tags=37%, list=28%, signal=51%
GO_REGULATION_OF_ARACHIDONIC_ACID_SECRETION	35	0.546938	1.30434	0.112	0.515145	1	2334	tags=40%, list=21%, signal=50%
GO_CALCIUM_ACTIVATED_PHOSPHOLIPID_SCRAMBLING	25	0.556841	1.30415	0.121486	0.515405	1	3704	tags=56%, list=33%, signal=83%
GO_POLY_PURINE_TRACT_BINDING	115	0.51427	1.30406	0.036	0.515266	1	1047	tags=14%, list=9%, signal=15%
GO_T_CELL_ACTIVATION_VIA_T_CELL_RECEPTOR_CONTACT_WITH_ANTIGEN_BOUND_TO_MHC_MOLECULE_ON_ANTIGEN_PRESENTING_CELL	30	0.548327	1.30389	0.129129	0.515455	1	2127	tags=30%, list=19%, signal=37%
GO_HISTONE_H3_S10_PHOSPHORYLATION	25	0.551956	1.30356	0.133803	0.516149	1	4028	tags=76%, list=36%, signal=118%
GO_MHC_CLASS_II_RECEPTOR_ACTIVITY	10	0.620802	1.30346	0.172157	0.5161	1	2822	tags=70%, list=25%, signal=93%
GO_RETINAL_CONE_CELL_DIFFERENTIATION	50	0.53079	1.30343	0.073	0.51578	1	2269	tags=32%, list=20%, signal=40%
GO_REGULATION_OF_MIRNA_METABOLIC_PROCESS	35	0.535122	1.30319	0.108216	0.516205	1	3140	tags=43%, list=28%, signal=59%
GO_PROTEIN_TARGETING_TO_VACUOLE	155	0.509874	1.30304	0.022	0.516328	1	2028	tags=25%, list=18%, signal=30%
GO_NADPH_OXIDASE_COMPLEX	45	0.535038	1.30299	0.101	0.516088	1	3667	tags=60%, list=32%, signal=88%
GO_INTERCELLULAR_BRIDGE	240	0.50353	1.30296	0.01	0.515741	1	2358	tags=29%, list=21%, signal=36%
GO_POSITIVE_REGULATION_OF_FIBROBLAST_APOPTOTIC_PROCESS	35	0.549198	1.30281	0.106	0.515837	1	2173	tags=26%, list=19%, signal=32%
GO_PHOSPHORIC_DIESTER_HYDROLASE_ACTIVITY	390	0.496946	1.30278	0.003	0.51549	1	2059	tags=24%, list=18%, signal=28%
GO_DETECTION_OF_MECHANICAL_STIMULUS_INVOLVED_IN_SENSORY_PERCEPTION_OF_PAIN	60	0.528372	1.30211	0.073	0.517499	1	1909	tags=25%, list=17%, signal=30%
GO_LEUKOTRIENE_SIGNALING_PATHWAY	15	0.577913	1.30202	0.157464	0.517373	1	2579	tags=47%, list=23%, signal=60%
GO_CYTOSKELETAL_ANCHORING_AT_PLASMA_MEMBRANE	45	0.532717	1.30193	0.088	0.517232	1	2140	tags=27%, list=19%, signal=33%
GO_POSITIVE_REGULATION_OF_GONAD_DEVELOPMENT	50	0.538837	1.30168	0.075	0.517717	1	1056	tags=14%, list=9%, signal=15%
GO_REGULATION_OF_THE_FORCE_OF_HEART_CONTRACTION	120	0.511485	1.3016	0.037	0.517563	1	989	tags=12%, list=9%, signal=13%
GO_PHOSPHOTRANSFERASE_ACTIVITY_PHOSPHATE_GROUP_AS_ACCEPTOR	170	0.504621	1.30152	0.014	0.517405	1	2554	tags=24%, list=23%, signal=30%
GO_POSTSYNAPTIC_SIGNAL_TRANSDUCTION	45	0.537542	1.3013	0.087	0.517768	1	1587	tags=18%, list=14%, signal=21%
GO_OXIDATIVE_DEMETHYLATION	55	0.532056	1.30111	0.069	0.51801	1	1622	tags=22%, list=14%, signal=25%
GO_CERAMIDE_TRANSPORTER_ACTIVITY	30	0.541166	1.3008	0.116232	0.518621	1	2707	tags=43%, list=24%, signal=57%
GO_ISOPRENOID_METABOLIC_PROCESS	355	0.494636	1.30079	0.003	0.518248	1	2307	tags=30%, list=20%, signal=36%
GO_DOPAMINERGIC_SYNAPSE	55	0.523704	1.30077	0.086	0.517861	1	3172	tags=47%, list=28%, signal=65%
GO_DNA_POLYMERASE_COMPLEX	65	0.521218	1.30055	0.07	0.518252	1	2147	tags=38%, list=19%, signal=47%
GO_CELL_ADHESIVE_PROTEIN_BINDING_INVOLVED_IN_BUNDLE_OF_HIS_CELL_PURKINJE_MYOCYTE_COMMUNICATION	25	0.555684	1.30042	0.126506	0.518233	1	1783	tags=28%, list=16%, signal=33%
GO_NEGATIVE_REGULATION_OF_LONG_TERM_SYNAPTIC_POTENTIATION	55	0.526601	1.30024	0.084	0.518466	1	1808	tags=27%, list=16%, signal=32%
GO_REGULATION_OF_TYPE_B_PANCREATIC_CELL_DEVELOPMENT	40	0.543088	1.30018	0.0920921	0.518261	1	1224	tags=23%, list=11%, signal=25%
GO_POSITIVE_REGULATION_OF_INTRINSIC_APOPTOTIC_SIGNALING_PATHWAY_BY_P53_CLASS_MEDIATOR	25	0.553344	1.30004	0.122	0.518378	1	3820	tags=76%, list=34%, signal=114%
GO_NEGATIVE_REGULATION_OF_B_CELL_RECEPTOR_SIGNALING_PATHWAY	40	0.535142	1.29998	0.108	0.518166	1	3815	tags=68%, list=34%, signal=101%
GO_REGULATION_OF_PROTEIN_MATURATION	250	0.500511	1.29979	0.005	0.518408	1	1775	tags=20%, list=16%, signal=23%
GO_MESODERMAL_CELL_FATE_COMMITMENT	90	0.517376	1.29976	0.047	0.518096	1	907	tags=11%, list=8%, signal=12%
GO_LYSINE_N_ACETYLTRANSFERASE_ACTIVITY_ACTING_ON_ACETYL_PHOSPHATE_AS_DONOR	25	0.567657	1.29968	0.129388	0.517958	1	2993	tags=60%, list=26%, signal=81%
GO_MEMBRANE_PROTEIN_ECTODOMAIN_PROTEOLYSIS	195	0.503324	1.29944	0.009	0.518453	1	3213	tags=37%, list=28%, signal=51%
GO_AMINOACYL_TRNA_SYNTHETASE_MULTIENZYME_COMPLEX	15	0.586524	1.29916	0.159346	0.518994	1	2238	tags=47%, list=20%, signal=58%
GO_MUSCLE_HYPERTROPHY_IN_RESPONSE_TO_STRESS	115	0.509593	1.29884	0.031	0.51969	1	2421	tags=30%, list=21%, signal=38%
GO_ION_ANTIPORTER_ACTIVITY	240	0.500731	1.29881	0.01	0.519363	1	2332	tags=26%, list=21%, signal=32%
GO_POSITIVE_REGULATION_OF_CHEMOKINE_BIOSYNTHETIC_PROCESS	45	0.537173	1.29863	0.0970971	0.519567	1	2993	tags=42%, list=26%, signal=57%
GO_MRNA_METHYLTRANSFERASE_ACTIVITY	50	0.527592	1.29835	0.089	0.520182	1	2480	tags=34%, list=22%, signal=43%
GO_LYMPH_NODE_DEVELOPMENT	75	0.516823	1.29829	0.063	0.519995	1	3165	tags=40%, list=28%, signal=55%
GO_NUCLEOBASE_METABOLIC_PROCESS	60	0.528322	1.29828	0.079	0.519589	1	335	tags=8%, list=3%, signal=9%
GO_GLUCOSE_SODIUM_SYMPORTER_ACTIVITY	25	0.545619	1.29794	0.123246	0.520427	1	869	tags=16%, list=8%, signal=17%
GO_REGULATION_OF_MUSCLE_ADAPTATION	400	0.494259	1.29748	0.003	0.521663	1	2421	tags=30%, list=21%, signal=36%
GO_EXTRINSIC_COMPONENT_OF_MITOCHONDRIAL_INNER_MEMBRANE	55	0.530978	1.29711	0.071	0.522579	1	411	tags=7%, list=4%, signal=8%
GO_ENDONUCLEASE_ACTIVITY	430	0.495802	1.29705	0	0.522354	1	2345	tags=27%, list=21%, signal=33%
GO_NEGATIVE_REGULATION_OF_SMOOTH_MUSCLE_CELL_PROLIFERATION	220	0.500637	1.29702	0.011	0.522069	1	3179	tags=38%, list=28%, signal=52%
GO_ACYLGLYCEROL_HOMEOSTASIS	130	0.509185	1.29695	0.032	0.521878	1	3305	tags=45%, list=29%, signal=62%
GO_STEROID_HORMONE_RECEPTOR_ACTIVITY	250	0.498727	1.29669	0.006	0.522372	1	2089	tags=25%, list=18%, signal=30%
GO_NEGATIVE_REGULATION_OF_POTASSIUM_ION_TRANSPORT	150	0.504282	1.29666	0.022	0.522019	1	1579	tags=23%, list=14%, signal=27%
GO_REGULATION_OF_DEOXYRIBONUCLEASE_ACTIVITY	45	0.534137	1.29663	0.108108	0.521723	1	1279	tags=18%, list=11%, signal=20%
GO_REGULATION_OF_MEMBRANE_REPOLARIZATION_DURING_CARDIAC_MUSCLE_CELL_ACTION_POTENTIAL	25	0.553927	1.29661	0.141424	0.521321	1	1375	tags=36%, list=12%, signal=41%
GO_RESPONSE_TO_EPIDERMAL_GROWTH_FACTOR	195	0.500672	1.29658	0.012	0.521021	1	1156	tags=13%, list=10%, signal=14%
GO_THYMIC_T_CELL_SELECTION	80	0.516267	1.29653	0.056	0.520742	1	169	tags=3%, list=1%, signal=3%
GO_PEPTIDASE_COMPLEX	390	0.494449	1.296	0.003	0.522234	1	2365	tags=25%, list=21%, signal=31%
GO_ARACHIDONIC_ACID_MONOOXYGENASE_ACTIVITY	15	0.574138	1.29589	0.146241	0.522209	1	2603	tags=27%, list=23%, signal=35%
GO_POSITIVE_REGULATION_OF_SIGNAL_TRANSDUCTION_BY_P53_CLASS_MEDIATOR	100	0.512011	1.29585	0.052	0.521896	1	3820	tags=43%, list=34%, signal=64%
GO_REGULATION_OF_ALKALINE_PHOSPHATASE_ACTIVITY	45	0.534145	1.29583	0.095	0.521545	1	3330	tags=60%, list=29%, signal=85%
GO_COMPARTMENT_PATTERN_SPECIFICATION	20	0.565216	1.29542	0.145582	0.52272	1	1290	tags=30%, list=11%, signal=34%
GO_BARBED_END_ACTIN_FILAMENT_CAPPING	85	0.514862	1.29535	0.063	0.522542	1	2850	tags=45%, list=25%, signal=59%
GO_NEGATIVE_REGULATION_OF_TRANSPORTER_ACTIVITY	310	0.496353	1.295	0.007	0.523375	1	2341	tags=29%, list=21%, signal=36%
GO_NEPHRON_TUBULE_EPITHELIAL_CELL_DIFFERENTIATION	65	0.524551	1.295	0.071	0.522955	1	710	tags=12%, list=6%, signal=13%
GO_ASTROCYTE_END_FOOT	25	0.551912	1.29486	0.133534	0.523048	1	3994	tags=76%, list=35%, signal=117%
GO_EXTRINSIC_COMPONENT_OF_POSTSYNAPTIC_SPECIALIZATION_MEMBRANE	20	0.564463	1.29442	0.155242	0.524281	1	753	tags=10%, list=7%, signal=11%
GO_STEREOCILIUM_TIP	80	0.519509	1.29424	0.058	0.524506	1	1682	tags=21%, list=15%, signal=25%
GO_INTERLEUKIN_2_PRODUCTION	270	0.496587	1.29412	0.008	0.524534	1	2864	tags=32%, list=25%, signal=42%
GO_HISTONE_DEMETHYLASE_ACTIVITY_H3_K27_SPECIFIC_	10	0.600751	1.29399	0.188034	0.524552	1	3819	tags=80%, list=34%, signal=121%
GO_CIS_GOLGI_NETWORK_MEMBRANE	20	0.561007	1.29373	0.141414	0.525088	1	3919	tags=60%, list=35%, signal=92%
GO_REGULATION_OF_CHLORIDE_TRANSPORT	45	0.530108	1.2936	0.079	0.525175	1	1626	tags=24%, list=14%, signal=28%
GO_POSITIVE_REGULATION_OF_WOUND_HEALING	240	0.49848	1.29343	0.006	0.525419	1	2288	tags=28%, list=20%, signal=35%
GO_SOLUTE_CATION_SYMPORTER_ACTIVITY	415	0.492851	1.29335	0.002	0.525274	1	3200	tags=37%, list=28%, signal=49%
GO_MICROTUBULE_POLYMERIZATION	305	0.495551	1.29317	0.005	0.525512	1	2373	tags=30%, list=21%, signal=36%
GO_NEGATIVE_REGULATION_OF_INTERLEUKIN_2_BIOSYNTHETIC_PROCESS	20	0.572613	1.29302	0.138945	0.525644	1	934	tags=20%, list=8%, signal=22%
GO_ENONE_REDUCTASE_ACTIVITY	15	0.581554	1.29302	0.177137	0.525224	1	272	tags=13%, list=2%, signal=14%
GO_VASOPRESSIN_RECEPTOR_ACTIVITY	30	0.537564	1.29281	0.131263	0.525574	1	689	tags=10%, list=6%, signal=11%
GO_SUPEROXIDE_GENERATING_NADPH_OXIDASE_ACTIVATOR_ACTIVITY	35	0.537106	1.2927	0.118	0.525558	1	3667	tags=63%, list=32%, signal=93%
GO_TRANSCRIPTION_EXPORT_COMPLEX	65	0.523273	1.2925	0.081	0.525874	1	2993	tags=40%, list=26%, signal=54%
GO_HEMOGLOBIN_METABOLIC_PROCESS	25	0.556215	1.29231	0.11747	0.526173	1	1617	tags=32%, list=14%, signal=37%
GO_POSITIVE_REGULATION_OF_LIPASE_ACTIVITY	330	0.492669	1.29217	0	0.526293	1	2235	tags=25%, list=20%, signal=30%
GO_REGULATION_OF_MEMBRANE_REPOLARIZATION_DURING_VENTRICULAR_CARDIAC_MUSCLE_CELL_ACTION_POTENTIAL	25	0.553927	1.29208	0.119478	0.52618	1	1375	tags=36%, list=12%, signal=41%
GO_HISTONE_EXCHANGE	180	0.500405	1.29208	0.022	0.525776	1	2327	tags=27%, list=21%, signal=33%
GO_PHOSPHOLIPID_CATABOLIC_PROCESS	165	0.500958	1.29176	0.023	0.526486	1	1809	tags=18%, list=16%, signal=21%
GO_PROXIMAL_DISTAL_PATTERN_FORMATION_INVOLVED_IN_NEPHRON_DEVELOPMENT	25	0.54644	1.29151	0.150451	0.527071	1	2341	tags=44%, list=21%, signal=55%
GO_NEGATIVE_REGULATION_OF_RETINOIC_ACID_RECEPTOR_SIGNALING_PATHWAY	35	0.548503	1.29149	0.112112	0.526735	1	598	tags=14%, list=5%, signal=15%
GO_NUCLEOSIDE_METABOLIC_PROCESS	210	0.500497	1.29103	0.01	0.527952	1	2566	tags=27%, list=23%, signal=34%
GO_GOLGI_LUMEN	335	0.494579	1.29092	0.002	0.52797	1	2351	tags=28%, list=21%, signal=34%
GO_MUSCLE_CELL_CELLULAR_HOMEOSTASIS	85	0.514624	1.29089	0.063	0.527663	1	2765	tags=27%, list=24%, signal=36%
GO_FIBROBLAST_GROWTH_FACTOR_RECEPTOR_BINDING	110	0.509553	1.29088	0.045	0.527278	1	2320	tags=30%, list=20%, signal=37%
GO_PROTEIN_DE_ADP_RIBOSYLATION	25	0.540228	1.29086	0.147295	0.526908	1	2320	tags=32%, list=20%, signal=40%
GO_CAMERA_TYPE_EYE_PHOTORECEPTOR_CELL_DIFFERENTIATION	85	0.510284	1.29085	0.065	0.526533	1	2321	tags=33%, list=20%, signal=41%
GO_REGULATION_OF_RAC_PROTEIN_SIGNAL_TRANSDUCTION	60	0.520864	1.29049	0.089	0.52746	1	2311	tags=27%, list=20%, signal=33%
GO_PHOSPHOLIPID_EFFLUX	35	0.539968	1.29043	0.127	0.527238	1	3967	tags=57%, list=35%, signal=88%
GO_MECHANOSENSITIVE_ION_CHANNEL_ACTIVITY	60	0.516418	1.29024	0.072	0.527557	1	1224	tags=18%, list=11%, signal=20%
GO_NEGATIVE_REGULATION_OF_PEPTIDYL_CYSTEINE_S_NITROSYLATION	25	0.547091	1.29019	0.150602	0.527304	1	2410	tags=36%, list=21%, signal=46%
GO_POSITIVE_REGULATION_OF_CHEMOKINE_SECRETION	65	0.521495	1.29017	0.076	0.526951	1	2352	tags=26%, list=21%, signal=33%
GO_CHROMOSOME_TELOMERIC_REGION	575	0.489329	1.29012	0	0.526694	1	2322	tags=26%, list=20%, signal=31%
GO_VESTIBULOCOCHLEAR_NERVE_MORPHOGENESIS	20	0.566035	1.29011	0.164467	0.526311	1	2330	tags=40%, list=21%, signal=50%
GO_N_TERMINAL_PROTEIN_AMINO_ACID_ACETYLATION	65	0.519779	1.28985	0.077	0.526841	1	2587	tags=35%, list=23%, signal=46%
GO_CELLULAR_RESPONSE_TO_NICOTINE	40	0.542373	1.28915	0.112	0.529038	1	4048	tags=68%, list=36%, signal=105%
GO_POSITIVE_REGULATION_OF_TUMOR_NECROSIS_FACTOR_SECRETION	60	0.520483	1.28899	0.0930931	0.529212	1	3637	tags=50%, list=32%, signal=73%
GO_EXPLORATION_BEHAVIOR	100	0.509672	1.28895	0.038	0.528962	1	1504	tags=16%, list=13%, signal=18%
GO_NEGATIVE_REGULATION_OF_COAGULATION	240	0.49731	1.28883	0.016	0.528983	1	2236	tags=26%, list=20%, signal=32%
GO_GDP_DISSOCIATION_INHIBITOR_ACTIVITY	55	0.519746	1.28882	0.084	0.528579	1	2524	tags=38%, list=22%, signal=49%
GO_SYNDECAN_BINDING	30	0.540816	1.28814	0.134134	0.530777	1	3616	tags=63%, list=32%, signal=93%
GO_ACYLGLYCEROL_TRANSPORT	15	0.573877	1.28814	0.168737	0.530357	1	3526	tags=73%, list=31%, signal=106%
GO_HEME_TRANSPORT	40	0.53678	1.28747	0.109109	0.532493	1	1005	tags=25%, list=9%, signal=27%
GO_REGULATION_OF_LIPOPROTEIN_LIPASE_ACTIVITY	90	0.516601	1.28744	0.051	0.532179	1	3210	tags=39%, list=28%, signal=54%
GO_POSITIVE_REGULATION_OF_CELL_MIGRATION_BY_VASCULAR_ENDOTHELIAL_GROWTH_FACTOR_SIGNALING_PATHWAY	35	0.538006	1.28736	0.116	0.532053	1	1147	tags=20%, list=10%, signal=22%
GO_PURINE_NUCLEOSIDE_METABOLIC_PROCESS	165	0.50296	1.28664	0.019	0.534322	1	2503	tags=25%, list=22%, signal=31%
GO_CYCLIC_NUCLEOTIDE_GATED_ION_CHANNEL_ACTIVITY	50	0.526685	1.28643	0.105	0.534677	1	3245	tags=44%, list=29%, signal=61%
GO_LOOP_OF_HENLE_DEVELOPMENT	55	0.519356	1.28641	0.094	0.534367	1	1994	tags=35%, list=18%, signal=42%
GO_MULTI_ORGANISM_MEMBRANE_FUSION	35	0.541822	1.28635	0.12249	0.534149	1	2263	tags=29%, list=20%, signal=36%
GO_ANAPHASE_PROMOTING_COMPLEX	95	0.507775	1.28622	0.061	0.534249	1	2599	tags=40%, list=23%, signal=51%
GO_SKELETAL_MUSCLE_ACETYLCHOLINE_GATED_CHANNEL_CLUSTERING	60	0.52318	1.28619	0.082	0.533973	1	2210	tags=32%, list=20%, signal=39%
GO_HISTONE_UBIQUITINATION	190	0.501286	1.28603	0.028	0.53412	1	2881	tags=34%, list=25%, signal=45%
GO_POSITIVE_REGULATION_OF_TOR_SIGNALING	160	0.497249	1.28561	0.023	0.535277	1	2683	tags=31%, list=24%, signal=40%
GO_AZOLE_TRANSMEMBRANE_TRANSPORTER_ACTIVITY	35	0.539565	1.28558	0.117117	0.534977	1	2103	tags=31%, list=19%, signal=38%
GO_NEGATIVE_REGULATION_OF_NOREPINEPHRINE_SECRETION	35	0.530672	1.28557	0.134269	0.534606	1	738	tags=9%, list=7%, signal=9%
GO_NEGATIVE_REGULATION_OF_MITOCHONDRIAL_OUTER_MEMBRANE_PERMEABILIZATION_INVOLVED_IN_APOPTOTIC_SIGNALING_PATHWAY	30	0.541557	1.28541	0.140281	0.534742	1	3949	tags=57%, list=35%, signal=87%
GO_REGULATION_OF_NEURON_PROJECTION_REGENERATION	145	0.505165	1.28531	0.037	0.534725	1	3851	tags=50%, list=34%, signal=74%
GO_REGULATION_OF_TRIGLYCERIDE_METABOLIC_PROCESS	40	0.531412	1.2848	0.117	0.536218	1	2753	tags=33%, list=24%, signal=43%
GO_REGULATION_OF_MUCUS_SECRETION	45	0.52532	1.28469	0.103103	0.536191	1	4334	tags=62%, list=38%, signal=100%
GO_RESPIRASOME	345	0.492302	1.28464	0.001	0.535943	1	2618	tags=31%, list=23%, signal=39%
GO_PEPTIDE_DISULFIDE_OXIDOREDUCTASE_ACTIVITY	70	0.518272	1.28433	0.081	0.536728	1	2008	tags=29%, list=18%, signal=35%
GO_CELLULAR_IRON_ION_HOMEOSTASIS	270	0.492788	1.28432	0.012	0.536327	1	1428	tags=16%, list=13%, signal=18%
GO_NEGATIVE_REGULATION_OF_ENDOTHELIAL_CELL_APOPTOTIC_PROCESS	130	0.502314	1.28388	0.039	0.537572	1	1664	tags=16%, list=15%, signal=19%
GO_SPHINGOID_METABOLIC_PROCESS	30	0.53381	1.28371	0.141424	0.537764	1	1278	tags=20%, list=11%, signal=22%
GO_POSITIVE_REGULATION_OF_NUCLEOBASE_CONTAINING_COMPOUND_TRANSPORT	40	0.529222	1.28371	0.096	0.537378	1	2248	tags=33%, list=20%, signal=40%
GO_SERINE_TYPE_EXOPEPTIDASE_ACTIVITY	45	0.530527	1.28345	0.109109	0.537956	1	1718	tags=22%, list=15%, signal=26%
GO_LYSOSOMAL_LUMEN	385	0.489017	1.28338	0.001	0.537807	1	2480	tags=30%, list=22%, signal=37%
GO_MAP_KINASE_PHOSPHATASE_ACTIVITY	60	0.518761	1.28328	0.084	0.537771	1	2301	tags=37%, list=20%, signal=46%
GO_CERAMIDE_TRANSPORT	40	0.529402	1.28306	0.113226	0.538184	1	3134	tags=50%, list=28%, signal=69%
GO_VIRION_ATTACHMENT_TO_HOST_CELL	40	0.524468	1.28268	0.111	0.539226	1	153	tags=5%, list=1%, signal=5%
GO_ENDOPLASMIC_RETICULUM_CHAPERONE_COMPLEX	50	0.520071	1.28268	0.098	0.538813	1	1381	tags=18%, list=12%, signal=20%
GO_INTRACELLULAR_ESTROGEN_RECEPTOR_SIGNALING_PATHWAY	245	0.493917	1.28249	0.011	0.539071	1	2299	tags=23%, list=20%, signal=28%
GO_REGULATION_OF_PROTEIN_ADP_RIBOSYLATION	35	0.533389	1.28218	0.12024	0.53981	1	1820	tags=34%, list=16%, signal=41%
GO_GLYCOGEN_GRANULE	35	0.540556	1.28213	0.127	0.539619	1	2264	tags=31%, list=20%, signal=39%
GO_POSITIVE_REGULATION_OF_TOLL_LIKE_RECEPTOR_3_SIGNALING_PATHWAY	35	0.532958	1.28209	0.117117	0.53933	1	2993	tags=43%, list=26%, signal=58%
GO_GLYCOSYLCERAMIDE_CATABOLIC_PROCESS	35	0.536521	1.28205	0.12525	0.539072	1	3497	tags=57%, list=31%, signal=82%
GO_SIRNA_BINDING	35	0.526564	1.28162	0.122122	0.540307	1	2698	tags=37%, list=24%, signal=49%
GO_OXO_ACID_LYASE_ACTIVITY	30	0.542225	1.28153	0.133668	0.540222	1	3057	tags=53%, list=27%, signal=73%
GO_CARBOHYDRATE_CATION_SYMPORTER_ACTIVITY	85	0.507692	1.28145	0.057	0.540072	1	3148	tags=41%, list=28%, signal=57%
GO_ACTIN_MODIFICATION	20	0.56625	1.28141	0.159553	0.539832	1	3986	tags=80%, list=35%, signal=123%
GO_TELOMERIC_DNA_BINDING	170	0.498528	1.28136	0.021	0.539563	1	2743	tags=31%, list=24%, signal=41%
GO_PEROXISOME_TARGETING_SEQUENCE_BINDING	25	0.551849	1.28113	0.13755	0.54002	1	3678	tags=68%, list=32%, signal=100%
GO_PROTEIN_DEMANNOSYLATION	85	0.5071	1.28082	0.066	0.540735	1	1224	tags=20%, list=11%, signal=22%
GO_PROTEASOME_BINDING	75	0.514617	1.28081	0.068	0.540352	1	2103	tags=20%, list=19%, signal=24%
GO_VIRAL_TRANSLATION	65	0.512048	1.2808	0.075	0.540004	1	1728	tags=28%, list=15%, signal=32%
GO_NEGATIVE_REGULATION_OF_PROTEIN_KINASE_ACTIVITY_BY_REGULATION_OF_PROTEIN_PHOSPHORYLATION	35	0.534005	1.28071	0.119	0.539925	1	3334	tags=54%, list=29%, signal=77%
GO_IRON_ION_TRANSPORT	315	0.487298	1.28044	0.006	0.540476	1	2340	tags=24%, list=21%, signal=30%
GO_THYMOCYTE_MIGRATION	30	0.543874	1.28005	0.139139	0.541555	1	1837	tags=37%, list=16%, signal=44%
GO_REGULATION_OF_CHOLESTEROL_ESTERIFICATION	40	0.520417	1.28003	0.114	0.541214	1	1588	tags=30%, list=14%, signal=35%
GO_CONDITIONED_TASTE_AVERSION	20	0.553935	1.27969	0.156093	0.542063	1	3886	tags=60%, list=34%, signal=91%
GO_NEGATIVE_REGULATION_OF_PROGRAMMED_NECROTIC_CELL_DEATH	60	0.516351	1.27962	0.082	0.541922	1	3666	tags=53%, list=32%, signal=78%
GO_NERVE_DEVELOPMENT	330	0.492048	1.27958	0.004	0.541622	1	2354	tags=22%, list=21%, signal=27%
GO_ENAMEL_MINERALIZATION	70	0.51137	1.27948	0.071	0.541597	1	3367	tags=54%, list=30%, signal=77%
GO_MITOCHONDRIAL_TRICARBOXYLIC_ACID_CYCLE_ENZYME_COMPLEX	30	0.530213	1.27922	0.14257	0.542183	1	1354	tags=17%, list=12%, signal=19%
GO_REGULATION_OF_PROTEIN_DEUBIQUITINATION	55	0.513762	1.27914	0.09	0.542115	1	908	tags=20%, list=8%, signal=22%
GO_RECEPTOR_INTERNALIZATION	470	0.485799	1.27858	0.001	0.543782	1	2294	tags=25%, list=20%, signal=30%
GO_SCF_UBIQUITIN_LIGASE_COMPLEX	275	0.490268	1.27796	0.003	0.545647	1	2874	tags=32%, list=25%, signal=42%
GO_POSITIVE_REGULATION_OF_HYDROGEN_PEROXIDE_MEDIATED_PROGRAMMED_CELL_DEATH	15	0.571351	1.27764	0.163223	0.546435	1	4256	tags=87%, list=38%, signal=139%
GO_DIPEPTIDASE_ACTIVITY	65	0.512843	1.27762	0.071	0.546094	1	1626	tags=23%, list=14%, signal=27%
GO_POSITIVE_REGULATION_OF_MACROPHAGE_DIFFERENTIATION	65	0.510158	1.27757	0.074	0.545899	1	4219	tags=66%, list=37%, signal=105%
GO_NEUROBLAST_PROLIFERATION	270	0.489741	1.27751	0.012	0.54569	1	2334	tags=30%, list=21%, signal=37%
GO_EPITHELIAL_CELL_PROLIFERATION_INVOLVED_IN_PROSTATE_GLAND_DEVELOPMENT	45	0.520548	1.27743	0.106	0.545587	1	2047	tags=31%, list=18%, signal=38%
GO_BLEB_ASSEMBLY	55	0.512175	1.27737	0.107	0.545406	1	2048	tags=33%, list=18%, signal=40%
GO_STRIATED_MUSCLE_ATROPHY	50	0.525457	1.27735	0.118	0.545037	1	3063	tags=50%, list=27%, signal=68%
GO_POSITIVE_REGULATION_OF_VESICLE_FUSION	45	0.523538	1.27725	0.105	0.544994	1	3231	tags=44%, list=29%, signal=62%
GO_STEROID_DEHYDROGENASE_ACTIVITY_ACTING_ON_THE_CH_OH_GROUP_OF_DONORS_NAD_OR_NADP_AS_ACCEPTOR	90	0.509599	1.27713	0.065	0.545039	1	1994	tags=27%, list=18%, signal=32%
GO_MICROTUBULE_ORGANIZING_CENTER_LOCALIZATION	135	0.50121	1.27699	0.04	0.54512	1	2698	tags=36%, list=24%, signal=47%
GO_INTERLEUKIN_23_PRODUCTION	40	0.529974	1.27694	0.136136	0.544896	1	1771	tags=30%, list=16%, signal=35%
GO_THIOLESTER_HYDROLASE_ACTIVITY	145	0.500034	1.27672	0.037	0.54538	1	1909	tags=23%, list=17%, signal=27%
GO_NEGATIVE_REGULATION_OF_CYTOKINE_BIOSYNTHETIC_PROCESS	130	0.497929	1.27642	0.049	0.546062	1	1254	tags=16%, list=11%, signal=18%
GO_SMOOTH_MUSCLE_CELL_MIGRATION	315	0.490164	1.27639	0.005	0.545772	1	1981	tags=28%, list=17%, signal=33%
GO_OVULATION_CYCLE	315	0.488163	1.27615	0.006	0.546245	1	1468	tags=16%, list=13%, signal=18%
GO_ALPHA_2A_ADRENERGIC_RECEPTOR_BINDING	25	0.543377	1.2759	0.147442	0.546775	1	3765	tags=68%, list=33%, signal=102%
GO_CELLULAR_RESPONSE_TO_RETINOIC_ACID	330	0.487701	1.27585	0.003	0.546562	1	3312	tags=40%, list=29%, signal=54%
GO_PENILE_ERECTION	45	0.532739	1.2758	0.102	0.546312	1	155	tags=7%, list=1%, signal=7%
GO_DOUBLE_STRAND_BREAK_REPAIR_VIA_SINGLE_STRAND_ANNEALING	30	0.536168	1.27569	0.150301	0.546316	1	2205	tags=23%, list=19%, signal=29%
GO_NEGATIVE_REGULATION_OF_SYNAPTIC_TRANSMISSION	315	0.48683	1.27556	0.005	0.546393	1	2009	tags=23%, list=18%, signal=27%
GO_POSITIVE_REGULATION_OF_MITOTIC_CELL_CYCLE	645	0.483018	1.27535	0	0.546824	1	2332	tags=27%, list=21%, signal=32%
GO_CYTIDINE_TO_URIDINE_EDITING	25	0.536657	1.2753	0.144578	0.546614	1	2651	tags=44%, list=23%, signal=57%
GO_GLYCOSYL_COMPOUND_METABOLIC_PROCESS	245	0.490505	1.27517	0.014	0.546681	1	2566	tags=26%, list=23%, signal=33%
GO_MAINTENANCE_OF_ORGANELLE_LOCATION	55	0.52164	1.27517	0.095	0.546303	1	3308	tags=45%, list=29%, signal=64%
GO_BINDING_OF_SPERM_TO_ZONA_PELLUCIDA	160	0.495302	1.27511	0.029	0.546123	1	518	tags=9%, list=5%, signal=9%
GO_MITOCHONDRIAL_PROTEIN_CATABOLIC_PROCESS	25	0.539884	1.27486	0.163655	0.546681	1	2146	tags=40%, list=19%, signal=49%
GO_U4_SNRNA_BINDING	30	0.540439	1.2747	0.13	0.54686	1	3919	tags=67%, list=35%, signal=102%
GO_SULFUR_COMPOUND_TRANSMEMBRANE_TRANSPORTER_ACTIVITY	150	0.500792	1.27441	0.044	0.547561	1	2109	tags=26%, list=19%, signal=32%
GO_NEGATIVE_REGULATION_OF_SIGNALING_RECEPTOR_ACTIVITY	185	0.492292	1.27426	0.023	0.547724	1	2165	tags=26%, list=19%, signal=32%
GO_SYMPORTER_ACTIVITY	565	0.482881	1.27411	0.001	0.54788	1	2384	tags=28%, list=21%, signal=33%
GO_SMALL_RNA_LOADING_ONTO_RISC	40	0.521609	1.27407	0.117117	0.547623	1	3172	tags=48%, list=28%, signal=66%
GO_CHOLESTEROL_CATABOLIC_PROCESS	65	0.514392	1.27377	0.079	0.548423	1	3157	tags=43%, list=28%, signal=59%
GO_GENERAL_TRANSCRIPTION_INITIATION_FACTOR_BINDING	170	0.494429	1.27342	0.029	0.549346	1	2192	tags=23%, list=19%, signal=28%
GO_DENDRITIC_CELL_DIFFERENTIATION	155	0.493721	1.27339	0.026	0.549045	1	2822	tags=34%, list=25%, signal=45%
GO_ANNEALING_ACTIVITY	45	0.522641	1.27324	0.125	0.5492	1	2667	tags=33%, list=24%, signal=43%
GO_RESPONSE_TO_GRAVITY	55	0.516355	1.27313	0.088	0.549177	1	3140	tags=51%, list=28%, signal=70%
GO_MEMBRANE_PROTEIN_PROTEOLYSIS	275	0.488368	1.27283	0.01	0.549964	1	2824	tags=34%, list=25%, signal=44%
GO_CEREBRAL_CORTEX_CELL_MIGRATION	185	0.496366	1.27265	0.018	0.550215	1	2334	tags=24%, list=21%, signal=30%
GO_RESPONSE_TO_COLD	210	0.492506	1.27241	0.02	0.550798	1	2846	tags=33%, list=25%, signal=43%
GO_PRENYLATION	40	0.523149	1.27231	0.121	0.550758	1	1851	tags=23%, list=16%, signal=27%
GO_MONOAMINE_TRANSPORT	370	0.486321	1.2723	0.005	0.550401	1	2352	tags=30%, list=21%, signal=36%
GO_DIOXYGENASE_ACTIVITY	375	0.485767	1.2721	0.003	0.550722	1	2737	tags=29%, list=24%, signal=37%
GO_NEUROTROPHIN_RECEPTOR_BINDING	45	0.524831	1.27206	0.114114	0.550506	1	448	tags=9%, list=4%, signal=9%
GO_REGULATION_OF_RIBOSOME_BIOGENESIS	65	0.511646	1.27191	0.079	0.550674	1	2013	tags=31%, list=18%, signal=37%
GO_RESPONSE_TO_DEXAMETHASONE	195	0.491811	1.27177	0.028	0.550777	1	1156	tags=14%, list=10%, signal=15%
GO_REGULATION_OF_CATECHOLAMINE_METABOLIC_PROCESS	75	0.506759	1.27165	0.083	0.550818	1	3886	tags=51%, list=34%, signal=77%
GO_NEUROTRANSMITTER_BINDING	200	0.489965	1.2714	0.021	0.551367	1	3307	tags=37%, list=29%, signal=51%
GO_NEGATIVE_REGULATION_OF_DEFENSE_RESPONSE_TO_BACTERIUM	25	0.549082	1.27138	0.161484	0.551026	1	2209	tags=52%, list=19%, signal=64%
GO_NEGATIVE_REGULATION_OF_CELL_MIGRATION_INVOLVED_IN_SPROUTING_ANGIOGENESIS	85	0.515462	1.27132	0.085	0.550889	1	146	tags=6%, list=1%, signal=6%
GO_REGULATION_OF_T_CELL_ACTIVATION_VIA_T_CELL_RECEPTOR_CONTACT_WITH_ANTIGEN_BOUND_TO_MHC_MOLECULE_ON_ANTIGEN_PRESENTING_CELL	15	0.559469	1.27122	0.191511	0.550839	1	2042	tags=33%, list=18%, signal=41%
GO_MAINTENANCE_OF_PRESYNAPTIC_ACTIVE_ZONE_STRUCTURE	25	0.542079	1.27109	0.164315	0.550947	1	639	tags=12%, list=6%, signal=13%
GO_REGULATION_OF_VITAMIN_D_BIOSYNTHETIC_PROCESS	45	0.515729	1.27091	0.104	0.551239	1	3020	tags=42%, list=27%, signal=57%
GO_HETEROTRIMERIC_G_PROTEIN_COMPLEX	110	0.495451	1.27065	0.056	0.551793	1	816	tags=5%, list=7%, signal=6%
GO_REGULATION_OF_MICROTUBULE_NUCLEATION	15	0.563102	1.27036	0.196502	0.55247	1	3819	tags=53%, list=34%, signal=80%
GO_LIPOSACCHARIDE_METABOLIC_PROCESS	220	0.492261	1.27032	0.019	0.552229	1	1147	tags=14%, list=10%, signal=15%
GO_CHLORIDE_TRANSMEMBRANE_TRANSPORTER_ACTIVITY	360	0.485953	1.27019	0.006	0.552333	1	3205	tags=39%, list=28%, signal=53%
GO_RESPIRATORY_ELECTRON_TRANSPORT_CHAIN	415	0.484407	1.27009	0.001	0.552315	1	2322	tags=28%, list=20%, signal=34%
GO_NEGATIVE_REGULATION_OF_CHEMOKINE_PRODUCTION	85	0.507836	1.27008	0.069	0.551977	1	545	tags=8%, list=5%, signal=9%
GO_VOLTAGE_GATED_POTASSIUM_CHANNEL_ACTIVITY_INVOLVED_IN_CARDIAC_MUSCLE_CELL_ACTION_POTENTIAL_REPOLARIZATION	55	0.514964	1.27004	0.106	0.551742	1	3254	tags=44%, list=29%, signal=61%
GO_DETECTION_OF_MECHANICAL_STIMULUS	195	0.491796	1.26998	0.025	0.551572	1	1676	tags=24%, list=15%, signal=28%
GO_BRANCHED_CHAIN_AMINO_ACID_CATABOLIC_PROCESS	85	0.504472	1.26985	0.075	0.551674	1	1659	tags=18%, list=15%, signal=21%
GO_INTERLEUKIN_8_PRODUCTION	290	0.486598	1.26979	0.011	0.551484	1	870	tags=11%, list=8%, signal=11%
GO_LOW_DENSITY_LIPOPROTEIN_PARTICLE_CLEARANCE	175	0.491931	1.26978	0.029	0.551096	1	1779	tags=23%, list=16%, signal=27%
GO_OXIDOREDUCTASE_ACTIVITY_ACTING_ON_PAIRED_DONORS_WITH_INCORPORATION_OR_REDUCTION_OF_MOLECULAR_OXYGEN	555	0.482993	1.26964	0.002	0.551258	1	2064	tags=21%, list=18%, signal=25%
GO_REGULATION_OF_LIPASE_ACTIVITY	430	0.484672	1.26947	0.005	0.551549	1	2235	tags=25%, list=20%, signal=30%
GO_ACTIN_MONOMER_BINDING	110	0.502071	1.26944	0.06	0.551248	1	1186	tags=16%, list=10%, signal=18%
GO_POSITIVE_REGULATION_OF_GLUCONEOGENESIS	60	0.512733	1.26944	0.1	0.550867	1	3052	tags=47%, list=27%, signal=64%
GO_RECEPTOR_LOCALIZATION_TO_NON_MOTILE_CILIUM	25	0.544253	1.26931	0.152457	0.550995	1	1314	tags=20%, list=12%, signal=23%
GO_NUCLEAR_CHROMOSOME_TELOMERIC_REGION	450	0.483359	1.26929	0.002	0.550655	1	2371	tags=26%, list=21%, signal=31%
GO_PLASMA_MEMBRANE_TO_ENDOSOME_TRANSPORT	35	0.544058	1.26926	0.122	0.550357	1	1186	tags=26%, list=10%, signal=29%
GO_PROTEIN_LOCALIZATION_TO_CYTOSKELETON	245	0.489195	1.26925	0.01	0.550019	1	2064	tags=24%, list=18%, signal=29%
GO_NEDD8_TRANSFERASE_ACTIVITY	30	0.533765	1.26915	0.163327	0.549981	1	1681	tags=30%, list=15%, signal=35%
GO_SEGMENT_SPECIFICATION	70	0.510318	1.26914	0.104	0.549618	1	3062	tags=47%, list=27%, signal=64%
GO_MICROBODY_MEMBRANE	270	0.486924	1.26913	0.017	0.549247	1	2432	tags=27%, list=21%, signal=33%
GO_PHOSPHOLIPASE_C_ACTIVATING_G_PROTEIN_COUPLED_RECEPTOR_SIGNALING_PATHWAY	395	0.485308	1.2691	0	0.548974	1	2842	tags=31%, list=25%, signal=40%
GO_OUTER_DYNEIN_ARM_ASSEMBLY	65	0.515422	1.26902	0.082	0.5489	1	487	tags=9%, list=4%, signal=10%
GO_PROTEIN_LOCALIZATION_TO_CHROMOSOME	355	0.486345	1.269	0.008	0.54858	1	1413	tags=16%, list=12%, signal=18%
GO_STEREOCILIA_COUPLING_LINK	30	0.538211	1.26855	0.151303	0.549914	1	1898	tags=40%, list=17%, signal=48%
GO_NEGATIVE_REGULATION_OF_MYOBLAST_PROLIFERATION	20	0.548791	1.26828	0.171198	0.550575	1	1659	tags=25%, list=15%, signal=29%
GO_INNATE_IMMUNE_RESPONSE_ACTIVATING_CELL_SURFACE_RECEPTOR_SIGNALING_PATHWAY	415	0.481688	1.26787	0.002	0.551752	1	2302	tags=25%, list=20%, signal=31%
GO_NEGATIVE_REGULATION_OF_NEUROTRANSMITTER_UPTAKE	25	0.53826	1.26779	0.146439	0.551686	1	2115	tags=36%, list=19%, signal=44%
GO_FOAM_CELL_DIFFERENTIATION	165	0.490996	1.26749	0.034	0.552457	1	2243	tags=32%, list=20%, signal=39%
GO_AUDITORY_RECEPTOR_CELL_DEVELOPMENT	70	0.50936	1.26741	0.075	0.552349	1	3388	tags=49%, list=30%, signal=69%
GO_POSITIVE_REGULATION_OF_INTERLEUKIN_6_BIOSYNTHETIC_PROCESS	55	0.512522	1.26724	0.097	0.552585	1	2993	tags=42%, list=26%, signal=57%
GO_PHOSPHATIDYLINOSITOL_PHOSPHATE_5_PHOSPHATASE_ACTIVITY	45	0.512185	1.26718	0.11	0.552443	1	2824	tags=47%, list=25%, signal=62%
GO_DIRECT_OSSIFICATION	25	0.547169	1.2671	0.17002	0.552345	1	2302	tags=40%, list=20%, signal=50%
GO_RS_DOMAIN_BINDING	30	0.540528	1.26707	0.142142	0.552069	1	3084	tags=53%, list=27%, signal=73%
GO_NEGATIVE_REGULATION_OF_TRIGLYCERIDE_BIOSYNTHETIC_PROCESS	10	0.598494	1.26675	0.213447	0.552933	1	2442	tags=40%, list=22%, signal=51%
GO_SEQUESTERING_OF_METAL_ION	60	0.513008	1.26634	0.101	0.554168	1	2354	tags=28%, list=21%, signal=36%
GO_TRNA_CYTOSINE_METHYLTRANSFERASE_ACTIVITY	35	0.521536	1.26615	0.134134	0.554473	1	1011	tags=11%, list=9%, signal=13%
GO_POSITIVE_REGULATION_OF_ACTIN_CYTOSKELETON_REORGANIZATION	90	0.49719	1.26582	0.07	0.55531	1	1755	tags=17%, list=15%, signal=20%
GO_NEGATIVE_REGULATION_OF_RNA_METABOLIC_PROCESS	210	0.488545	1.26562	0.024	0.555676	1	2209	tags=22%, list=19%, signal=27%
GO_PCG_PROTEIN_COMPLEX	200	0.491696	1.26555	0.023	0.555564	1	2994	tags=37%, list=26%, signal=49%
GO_REGULATION_OF_MRNA_EXPORT_FROM_NUCLEUS	25	0.539197	1.26554	0.163142	0.555208	1	973	tags=16%, list=9%, signal=17%
GO_POSITIVE_REGULATION_OF_HUMORAL_IMMUNE_RESPONSE_MEDIATED_BY_CIRCULATING_IMMUNOGLOBULIN	20	0.547637	1.26545	0.167006	0.555175	1	4080	tags=60%, list=36%, signal=94%
GO_DISTAL_AXON	1125	0.474472	1.2654	0	0.554967	1	2844	tags=30%, list=25%, signal=37%
GO_MONOCYTE_EXTRAVASATION	40	0.520117	1.26531	0.131	0.554914	1	1223	tags=15%, list=11%, signal=17%
GO_REGULATION_OF_PROTEIN_TYROSINE_KINASE_ACTIVITY	385	0.479907	1.26498	0.004	0.555802	1	2335	tags=27%, list=21%, signal=33%
GO_PRESYNAPTIC_CYTOSKELETON	40	0.526554	1.26488	0.129	0.555775	1	3085	tags=43%, list=27%, signal=58%
GO_DE_NOVO_PYRIMIDINE_NUCLEOBASE_BIOSYNTHETIC_PROCESS	30	0.527426	1.26381	0.148297	0.559529	1	939	tags=17%, list=8%, signal=18%
GO_DOUBLE_STRANDED_RNA_BINDING	300	0.480766	1.26359	0.013	0.560004	1	1525	tags=20%, list=13%, signal=22%
GO_CHROMATOID_BODY	60	0.513214	1.26349	0.105105	0.559993	1	2455	tags=32%, list=22%, signal=40%
GO_PROTEIN_LOCALIZATION_TO_PHAGOPHORE_ASSEMBLY_SITE	50	0.51885	1.26344	0.111	0.55981	1	2362	tags=40%, list=21%, signal=50%
GO_REGULATION_OF_PROTEIN_LOCALIZATION_TO_CHROMATIN	25	0.541884	1.26336	0.159274	0.559737	1	1634	tags=36%, list=14%, signal=42%
GO_EPHRIN_RECEPTOR_ACTIVITY	85	0.50651	1.26328	0.083	0.559632	1	1333	tags=14%, list=12%, signal=16%
GO_PRESYNAPTIC_MEMBRANE_ASSEMBLY	25	0.530267	1.26317	0.176056	0.559692	1	2318	tags=40%, list=20%, signal=50%
GO_SNORNA_BINDING	120	0.49557	1.26301	0.054	0.559905	1	3103	tags=39%, list=27%, signal=53%
GO_MUSCLE_ADAPTATION	495	0.478124	1.26301	0.002	0.559532	1	2421	tags=29%, list=21%, signal=35%
GO_ENDOTHELIAL_CELL_DEVELOPMENT	270	0.485553	1.26295	0.009	0.559357	1	2443	tags=30%, list=22%, signal=37%
GO_NEGATIVE_REGULATION_OF_STEM_CELL_PROLIFERATION	60	0.508467	1.26288	0.099	0.559271	1	2707	tags=40%, list=24%, signal=52%
GO_REGULATION_OF_MONOCYTE_CHEMOTAXIS	100	0.503734	1.26278	0.062	0.559268	1	2103	tags=28%, list=19%, signal=34%
GO_ALPHA_ADRENERGIC_RECEPTOR_ACTIVITY	30	0.531636	1.26266	0.146439	0.559303	1	2753	tags=33%, list=24%, signal=44%
GO_ZINC_ION_TRANSPORT	130	0.496495	1.26263	0.049	0.559058	1	3172	tags=43%, list=28%, signal=59%
GO_TOLL_LIKE_RECEPTOR_3_SIGNALING_PATHWAY	95	0.498055	1.26243	0.062	0.55946	1	2103	tags=32%, list=19%, signal=38%
GO_REGULATION_OF_COAGULATION	360	0.483331	1.26221	0.006	0.559897	1	2278	tags=25%, list=20%, signal=31%
GO_PODOSOME	140	0.489026	1.26211	0.058	0.559927	1	2857	tags=40%, list=25%, signal=53%
GO_TRANS_GOLGI_NETWORK_TRANSPORT_VESICLE	130	0.493918	1.26202	0.047	0.559907	1	2116	tags=18%, list=19%, signal=22%
GO_GOLGI_TO_PLASMA_MEMBRANE_PROTEIN_TRANSPORT	170	0.492486	1.26198	0.038	0.559667	1	2053	tags=29%, list=18%, signal=35%
GO_POSITIVE_REGULATION_OF_CARDIOBLAST_DIFFERENTIATION	30	0.527426	1.2618	0.137	0.559995	1	2429	tags=37%, list=21%, signal=47%
GO_POSITIVE_REGULATION_OF_FEEDING_BEHAVIOR	45	0.52085	1.26165	0.123	0.560189	1	702	tags=16%, list=6%, signal=17%
GO_REGULATION_OF_INTRACELLULAR_STEROID_HORMONE_RECEPTOR_SIGNALING_PATHWAY	310	0.486124	1.26159	0.01	0.560046	1	1186	tags=14%, list=10%, signal=15%
GO_PHOSPHATIDIC_ACID_BINDING	90	0.505567	1.26135	0.073	0.56058	1	3471	tags=48%, list=31%, signal=68%
GO_PROTEIN_DESTABILIZATION	205	0.489412	1.2613	0.029	0.560378	1	2302	tags=27%, list=20%, signal=34%
GO_TELOMERE_MAINTENANCE_VIA_SEMI_CONSERVATIVE_REPLICATION	125	0.499532	1.26091	0.054	0.561549	1	2376	tags=33%, list=21%, signal=41%
GO_POSITIVE_REGULATION_OF_RESPONSE_TO_REACTIVE_OXYGEN_SPECIES	30	0.526687	1.26081	0.152305	0.561556	1	4265	tags=77%, list=38%, signal=123%
GO_GUANYLATE_CYCLASE_REGULATOR_ACTIVITY	20	0.551046	1.26053	0.176056	0.562206	1	51	tags=5%, list=0%, signal=5%
GO_NEGATIVE_REGULATION_OF_CARBOHYDRATE_METABOLIC_PROCESS	205	0.486398	1.26052	0.027	0.561869	1	2832	tags=36%, list=25%, signal=47%
GO_NEGATIVE_REGULATION_OF_MITOCHONDRIAL_MEMBRANE_PERMEABILITY	15	0.571564	1.26052	0.184265	0.561482	1	2064	tags=33%, list=18%, signal=41%
GO_NEGATIVE_REGULATION_OF_NECROTIC_CELL_DEATH	70	0.509184	1.26046	0.08	0.561302	1	3435	tags=51%, list=30%, signal=73%
GO_HEPARAN_SULFATE_GLUCOSAMINE_3_SULFOTRANSFERASE_1_ACTIVITY	35	0.516613	1.26041	0.14	0.561127	1	1917	tags=23%, list=17%, signal=27%
GO_DIPHOSPHOTRANSFERASE_ACTIVITY	15	0.566892	1.26034	0.176955	0.561009	1	2584	tags=53%, list=23%, signal=69%
GO_MOTOR_LEARNING	25	0.538611	1.25998	0.160321	0.562054	1	2726	tags=40%, list=24%, signal=53%
GO_RESPONSE_TO_TESTOSTERONE	190	0.488065	1.25996	0.035	0.561731	1	2484	tags=27%, list=22%, signal=34%
GO_MAST_CELL_DIFFERENTIATION	25	0.536483	1.25989	0.164164	0.561632	1	1147	tags=24%, list=10%, signal=27%
GO_MICROTUBULE_POLYMERIZATION_OR_DEPOLYMERIZATION	470	0.47852	1.25984	0	0.561429	1	2373	tags=28%, list=21%, signal=34%
GO_CDP_ALCOHOL_PHOSPHATIDYLTRANSFERASE_ACTIVITY	40	0.515553	1.25977	0.136	0.561334	1	2352	tags=35%, list=21%, signal=44%
GO_COLLAGEN_BIOSYNTHETIC_PROCESS	210	0.486649	1.2597	0.029	0.561197	1	2332	tags=25%, list=21%, signal=31%
GO_CELLULAR_RESPONSE_TO_LOW_DENSITY_LIPOPROTEIN_PARTICLE_STIMULUS	90	0.502516	1.25957	0.065	0.561289	1	1766	tags=27%, list=16%, signal=31%
GO_PROTEIN_LOCALIZATION_TO_LYSOSOME	160	0.491348	1.25952	0.044	0.561101	1	1918	tags=21%, list=17%, signal=25%
GO_POSITIVE_REGULATION_OF_FIBROBLAST_MIGRATION	45	0.515834	1.25952	0.133	0.560751	1	3433	tags=49%, list=30%, signal=70%
GO_MODIFICATION_DEPENDENT_PROTEIN_BINDING	555	0.475798	1.25887	0	0.562877	1	3195	tags=33%, list=28%, signal=44%
GO_FAT_SOLUBLE_VITAMIN_BIOSYNTHETIC_PROCESS	70	0.512188	1.25883	0.092	0.562637	1	3203	tags=46%, list=28%, signal=63%
GO_STEREOCILIUM_BUNDLE	255	0.482539	1.25872	0.023	0.562713	1	3094	tags=37%, list=27%, signal=50%
GO_RUFFLE_ASSEMBLY	185	0.488175	1.25868	0.026	0.56247	1	3819	tags=48%, list=34%, signal=71%
GO_CARGO_RECEPTOR_ACTIVITY	370	0.481181	1.2585	0.006	0.562817	1	1585	tags=20%, list=14%, signal=23%
GO_INTERFERON_RECEPTOR_ACTIVITY	20	0.549188	1.25812	0.168687	0.563931	1	3139	tags=60%, list=28%, signal=83%
GO_POLYUBIQUITIN_MODIFICATION_DEPENDENT_PROTEIN_BINDING	205	0.485145	1.25802	0.03	0.563944	1	3178	tags=36%, list=28%, signal=49%
GO_BASEMENT_MEMBRANE_ORGANIZATION	95	0.500646	1.258	0.068	0.563662	1	1165	tags=13%, list=10%, signal=14%
GO_B_1_B_CELL_DIFFERENTIATION	25	0.54131	1.25796	0.175227	0.563428	1	2708	tags=36%, list=24%, signal=47%
GO_REGULATION_OF_ACROSOME_REACTION	70	0.50715	1.25795	0.092	0.563064	1	2053	tags=23%, list=18%, signal=28%
GO_METANEPHRIC_COLLECTING_DUCT_DEVELOPMENT	40	0.520318	1.25784	0.134134	0.563104	1	1455	tags=23%, list=13%, signal=26%
GO_REGULATION_OF_ANDROGEN_RECEPTOR_SIGNALING_PATHWAY	110	0.494766	1.25768	0.059	0.563395	1	2095	tags=23%, list=18%, signal=28%
GO_RIBOSOMAL_SMALL_SUBUNIT_ASSEMBLY	65	0.508652	1.25767	0.09	0.563026	1	1766	tags=26%, list=16%, signal=31%
GO_RNA_GUANINE_N7_METHYLATION	30	0.529926	1.25765	0.151303	0.562724	1	1574	tags=33%, list=14%, signal=39%
GO_GLUCOSIDASE_ACTIVITY	70	0.504052	1.25727	0.103	0.563865	1	3178	tags=36%, list=28%, signal=49%
GO_POSITIVE_REGULATION_OF_COLLAGEN_BIOSYNTHETIC_PROCESS	115	0.496315	1.25719	0.051	0.563777	1	2332	tags=25%, list=21%, signal=31%
GO_NUCLEAR_RECEPTOR_ACTIVITY	210	0.485449	1.25715	0.037	0.563554	1	2216	tags=27%, list=20%, signal=33%
GO_POSITIVE_REGULATION_OF_SMALL_GTPASE_MEDIATED_SIGNAL_TRANSDUCTION	290	0.483089	1.25712	0.009	0.563316	1	2351	tags=29%, list=21%, signal=35%
GO_CORPUS_CALLOSUM_DEVELOPMENT	75	0.505539	1.2571	0.103	0.56301	1	2274	tags=31%, list=20%, signal=38%
GO_REELIN_MEDIATED_SIGNALING_PATHWAY	35	0.522633	1.25708	0.165	0.562688	1	1807	tags=29%, list=16%, signal=34%
GO_REGULATION_OF_SNARE_COMPLEX_ASSEMBLY	40	0.513121	1.25701	0.144	0.562602	1	1653	tags=15%, list=15%, signal=18%
GO_SULFURTRANSFERASE_ACTIVITY	50	0.512521	1.25679	0.114	0.563086	1	2366	tags=40%, list=21%, signal=50%
GO_BIOACTIVE_LIPID_RECEPTOR_ACTIVITY	55	0.508831	1.25649	0.109	0.563855	1	2718	tags=33%, list=24%, signal=43%
GO_DRUG_CATABOLIC_PROCESS	355	0.480197	1.25633	0.015	0.564124	1	2761	tags=33%, list=24%, signal=43%
GO_TOR_SIGNALING	475	0.476796	1.25631	0.004	0.5638	1	2358	tags=27%, list=21%, signal=33%
GO_GOLGI_TO_ENDOSOME_TRANSPORT	80	0.498108	1.25626	0.079	0.563632	1	315	tags=8%, list=3%, signal=8%
GO_REGULATION_OF_STEM_CELL_DIVISION	35	0.517198	1.25615	0.14	0.563677	1	3016	tags=43%, list=27%, signal=58%
GO_REGULATION_OF_ACTIVATION_INDUCED_CELL_DEATH_OF_T_CELLS	20	0.5425	1.25614	0.172764	0.563345	1	1497	tags=30%, list=13%, signal=35%
GO_POSITIVE_REGULATION_OF_VASCULAR_PERMEABILITY	40	0.516708	1.25595	0.134134	0.563654	1	2687	tags=35%, list=24%, signal=46%
GO_POTASSIUM_ION_TRANSMEMBRANE_TRANSPORTER_ACTIVITY	615	0.476146	1.25566	0.003	0.564429	1	3199	tags=36%, list=28%, signal=47%
GO_PROTON_TRANSPORTING_ATPASE_ACTIVITY_ROTATIONAL_MECHANISM	105	0.49349	1.2556	0.062	0.564295	1	1863	tags=24%, list=16%, signal=28%
GO_NUCLEOTIDE_TRANSMEMBRANE_TRANSPORT	35	0.518371	1.25553	0.16016	0.564174	1	1686	tags=34%, list=15%, signal=40%
GO_NADPH_HEMOPROTEIN_REDUCTASE_ACTIVITY	25	0.538373	1.25544	0.181269	0.564164	1	577	tags=16%, list=5%, signal=17%
GO_PROTEIN_DEGLUTAMYLATION	30	0.526369	1.25524	0.166166	0.564557	1	4194	tags=57%, list=37%, signal=90%
GO_ENDOSOME_LUMEN	145	0.489967	1.25516	0.053	0.564519	1	1791	tags=21%, list=16%, signal=24%
GO_RESPIRATORY_GASEOUS_EXCHANGE	255	0.484584	1.25508	0.014	0.564438	1	2335	tags=29%, list=21%, signal=35%
GO_GENE_SILENCING_BY_RNA	840	0.474193	1.25474	0	0.56536	1	2274	tags=25%, list=20%, signal=29%
GO_POSITIVE_REGULATION_OF_SISTER_CHROMATID_COHESION	45	0.516921	1.2546	0.126	0.565573	1	1959	tags=31%, list=17%, signal=37%
GO_OLFACTORY_RECEPTOR_ACTIVITY	175	0.488224	1.25448	0.044	0.565631	1	3253	tags=34%, list=29%, signal=47%
GO_FATTY_ACID_DERIVATIVE_BINDING	125	0.492886	1.25386	0.055	0.567713	1	2256	tags=34%, list=20%, signal=42%
GO_GALANIN_RECEPTOR_ACTIVITY	40	0.524217	1.25385	0.144144	0.567374	1	2761	tags=48%, list=24%, signal=63%
GO_POSTSYNAPTIC_ACTIN_CYTOSKELETON_ORGANIZATION	40	0.517927	1.25384	0.128	0.567035	1	3819	tags=55%, list=34%, signal=83%
GO_HISTONE_H3_K27_DEMETHYLATION	10	0.600751	1.25383	0.211726	0.566689	1	3819	tags=80%, list=34%, signal=121%
GO_NEGATIVE_REGULATION_OF_SMOOTH_MUSCLE_CELL_CHEMOTAXIS	15	0.560748	1.25355	0.189495	0.567425	1	3229	tags=73%, list=28%, signal=102%
GO_CELLULAR_PROTEIN_CONTAINING_COMPLEX_LOCALIZATION	100	0.491571	1.25351	0.063	0.567207	1	1745	tags=23%, list=15%, signal=27%
GO_POTASSIUM_ION_LEAK_CHANNEL_ACTIVITY	65	0.5076	1.25342	0.106	0.567182	1	4303	tags=72%, list=38%, signal=116%
GO_MULTI_ORGANISM_MEMBRANE_ORGANIZATION	50	0.514271	1.25315	0.113113	0.567873	1	2687	tags=36%, list=24%, signal=47%
GO_GENITALIA_DEVELOPMENT	210	0.484774	1.2531	0.021	0.56768	1	3106	tags=33%, list=27%, signal=45%
GO_NIK_NF_KAPPAB_SIGNALING	660	0.47461	1.25308	0.001	0.56739	1	3140	tags=34%, list=28%, signal=44%
GO_REGULATION_OF_IRE1_MEDIATED_UNFOLDED_PROTEIN_RESPONSE	55	0.50575	1.25305	0.111	0.567116	1	2377	tags=27%, list=21%, signal=34%
GO_POSITIVE_REGULATION_OF_RESPONSE_TO_DNA_DAMAGE_STIMULUS	390	0.479509	1.25291	0.004	0.567303	1	1196	tags=14%, list=11%, signal=15%
GO_NEUROMUSCULAR_PROCESS	440	0.479443	1.25289	0.007	0.566999	1	2064	tags=20%, list=18%, signal=23%
GO_TUMOR_NECROSIS_FACTOR_RECEPTOR_SUPERFAMILY_BINDING	145	0.495568	1.25285	0.065	0.566763	1	2188	tags=31%, list=19%, signal=38%
GO_NEUROTROPHIN_TRK_RECEPTOR_SIGNALING_PATHWAY	150	0.490273	1.25271	0.039	0.56696	1	1295	tags=14%, list=11%, signal=16%
GO_POSITIVE_REGULATION_OF_CYTOKINE_BIOSYNTHETIC_PROCESS	245	0.483194	1.25258	0.019	0.567059	1	1785	tags=20%, list=16%, signal=23%
GO_CLATHRIN_COAT	195	0.482669	1.25245	0.031	0.567211	1	1485	tags=15%, list=13%, signal=17%
GO_UTERINE_SMOOTH_MUSCLE_CONTRACTION	55	0.510717	1.25231	0.111	0.567374	1	884	tags=13%, list=8%, signal=14%
GO_NEUROTRANSMITTER_BIOSYNTHETIC_PROCESS	385	0.477028	1.25215	0.005	0.567648	1	2137	tags=23%, list=19%, signal=27%
GO_POSITIVE_REGULATION_OF_LIPID_STORAGE	100	0.498506	1.25185	0.072	0.568518	1	2121	tags=29%, list=19%, signal=35%
GO_MRNA_BINDING	1030	0.471622	1.25135	0	0.570093	1	2415	tags=25%, list=21%, signal=29%
GO_POSITIVE_REGULATION_OF_SIGNALING_RECEPTOR_ACTIVITY	170	0.488896	1.2512	0.036	0.570283	1	2340	tags=31%, list=21%, signal=39%
GO_FATTY_ACYL_COA_BINDING	105	0.492347	1.25118	0.08	0.569985	1	2256	tags=35%, list=20%, signal=44%
GO_NEGATIVE_REGULATION_OF_NITRIC_OXIDE_SYNTHASE_ACTIVITY	40	0.517187	1.25116	0.141141	0.569707	1	3994	tags=60%, list=35%, signal=92%
GO_EXOGENOUS_DRUG_CATABOLIC_PROCESS	50	0.515656	1.25102	0.124	0.569878	1	1729	tags=22%, list=15%, signal=26%
GO_NEGATIVE_REGULATION_OF_MACROPHAGE_DERIVED_FOAM_CELL_DIFFERENTIATION	60	0.509228	1.25101	0.112	0.569537	1	2172	tags=38%, list=19%, signal=47%
GO_PROTEIN_PROCESSING	790	0.473207	1.25092	0.001	0.56953	1	1915	tags=21%, list=17%, signal=23%
GO_RRNA_MODIFICATION	140	0.491192	1.25068	0.043	0.570089	1	2667	tags=34%, list=24%, signal=43%
GO_POSITIVE_REGULATION_OF_CHROMOSOME_SEGREGATION	135	0.491345	1.25063	0.048	0.569949	1	2209	tags=33%, list=19%, signal=40%
GO_SYNAPSIS	210	0.480102	1.2506	0.027	0.569661	1	3466	tags=38%, list=31%, signal=53%
GO_SPONTANEOUS_SYNAPTIC_TRANSMISSION	35	0.523647	1.2506	0.152	0.569297	1	3576	tags=57%, list=32%, signal=83%
GO_POSITIVE_REGULATION_OF_DENDRITE_MORPHOGENESIS	135	0.48949	1.2505	0.051	0.569298	1	1324	tags=15%, list=12%, signal=17%
GO_AXIS_ELONGATION	145	0.484302	1.25049	0.054	0.568993	1	1489	tags=14%, list=13%, signal=16%
GO_RESPONSE_TO_ESTROGEN	315	0.479198	1.25034	0.012	0.569196	1	1762	tags=19%, list=16%, signal=22%
GO_DITERPENOID_METABOLIC_PROCESS	300	0.481929	1.25033	0.01	0.568851	1	2307	tags=30%, list=20%, signal=37%
GO_ORGANIC_CATION_TRANSPORT	145	0.490296	1.25021	0.056	0.568974	1	2170	tags=25%, list=19%, signal=30%
GO_ANTIPORTER_ACTIVITY	335	0.476925	1.25007	0.009	0.569153	1	2332	tags=25%, list=21%, signal=31%
GO_REGULATION_OF_ENDOTHELIAL_CELL_DEVELOPMENT	60	0.509002	1.24996	0.111	0.56918	1	2103	tags=32%, list=19%, signal=39%
GO_NARROW_PORE_CHANNEL_ACTIVITY	80	0.498081	1.24969	0.095	0.569859	1	4336	tags=71%, list=38%, signal=115%
GO_ALDOSTERONE_SECRETION	25	0.530293	1.24955	0.175227	0.570031	1	1609	tags=32%, list=14%, signal=37%
GO_DYNACTIN_BINDING	60	0.51028	1.24948	0.1	0.569969	1	2379	tags=22%, list=21%, signal=27%
GO_PEPTIDYL_PROLINE_4_DIOXYGENASE_ACTIVITY	45	0.514333	1.2494	0.13	0.569927	1	2024	tags=29%, list=18%, signal=35%
GO_ASTROCYTE_PROJECTION	55	0.505322	1.24939	0.113	0.569581	1	4074	tags=64%, list=36%, signal=99%
GO_IGE_BINDING	25	0.533999	1.24934	0.168008	0.56943	1	3169	tags=44%, list=28%, signal=61%
GO_REGULATION_OF_GENE_SILENCING	480	0.477401	1.24912	0.001	0.569879	1	2345	tags=26%, list=21%, signal=32%
GO_REGULATION_OF_LAMELLIPODIUM_ASSEMBLY	130	0.488363	1.24912	0.051	0.569524	1	2659	tags=35%, list=23%, signal=45%
GO_POSITIVE_REGULATION_OF_INTERLEUKIN_23_PRODUCTION	25	0.530986	1.24912	0.182276	0.569155	1	1771	tags=32%, list=16%, signal=38%
GO_14_3_3_PROTEIN_BINDING	130	0.485882	1.24903	0.055	0.569144	1	2707	tags=38%, list=24%, signal=50%
GO_ATPASE_BINDING	345	0.478762	1.24901	0.003	0.56884	1	2170	tags=26%, list=19%, signal=31%
GO_COLLAGEN_TYPE_IV_TRIMER	10	0.585669	1.24901	0.209746	0.568491	1	2152	tags=40%, list=19%, signal=49%
GO_EXTRACELLULAR_MATRIX_CONSTITUENT_SECRETION	50	0.510895	1.24895	0.106	0.56837	1	912	tags=18%, list=8%, signal=19%
GO_ENDOPLASMIC_RETICULUM_TO_CYTOSOL_TRANSPORT	130	0.493928	1.24884	0.057	0.568402	1	2152	tags=28%, list=19%, signal=35%
GO_PHOSPHATIDYLCHOLINE_METABOLIC_PROCESS	135	0.49235	1.24866	0.051	0.568773	1	1365	tags=21%, list=12%, signal=24%
GO_CALCIUM_ION_EXPORT_ACROSS_PLASMA_MEMBRANE	25	0.530987	1.24866	0.176884	0.568417	1	801	tags=24%, list=7%, signal=26%
GO_MACROLIDE_BINDING	45	0.513259	1.24865	0.139	0.568097	1	1511	tags=29%, list=13%, signal=33%
GO_CELLULAR_HYPOTONIC_RESPONSE	35	0.517806	1.24841	0.167167	0.56869	1	2294	tags=46%, list=20%, signal=57%
GO_PEPTIDYL_PROLINE_HYDROXYLATION_TO_4_HYDROXY_L_PROLINE	45	0.514333	1.24815	0.14	0.569318	1	2024	tags=29%, list=18%, signal=35%
GO_MEIOSIS_II_CELL_CYCLE_PROCESS	45	0.513514	1.24802	0.136	0.569452	1	1836	tags=22%, list=16%, signal=26%
GO_REGULATION_OF_MRNA_SPLICING_VIA_SPLICEOSOME	405	0.471709	1.24786	0.005	0.569717	1	2441	tags=24%, list=22%, signal=30%
GO_REGULATION_OF_ENDOTHELIAL_TUBE_MORPHOGENESIS	20	0.544058	1.2478	0.183756	0.569599	1	837	tags=15%, list=7%, signal=16%
GO_TRIGLYCERIDE_METABOLIC_PROCESS	185	0.484627	1.24777	0.031	0.569346	1	2047	tags=29%, list=18%, signal=35%
GO_POSITIVE_REGULATION_OF_CELLULAR_AMINE_METABOLIC_PROCESS	30	0.516784	1.24775	0.158158	0.569033	1	3851	tags=57%, list=34%, signal=86%
GO_REGULATION_OF_CELL_CELL_ADHESION_MEDIATED_BY_CADHERIN	75	0.49822	1.24707	0.1	0.571411	1	2140	tags=24%, list=19%, signal=29%
GO_ZINC_ION_TRANSMEMBRANE_TRANSPORT	105	0.491158	1.24692	0.087	0.571655	1	3172	tags=42%, list=28%, signal=58%
GO_REGULATION_OF_NEUROTRANSMITTER_RECEPTOR_LOCALIZATION_TO_POSTSYNAPTIC_SPECIALIZATION_MEMBRANE	35	0.522186	1.24657	0.153	0.572748	1	3014	tags=40%, list=27%, signal=54%
GO_COFACTOR_TRANSPORT	200	0.484381	1.24641	0.035	0.573047	1	3157	tags=39%, list=28%, signal=53%
GO_DOPAMINE_BIOSYNTHETIC_PROCESS	55	0.508197	1.24636	0.114114	0.572858	1	1664	tags=22%, list=15%, signal=25%
GO_REGULATION_OF_VIRAL_INDUCED_CYTOPLASMIC_PATTERN_RECOGNITION_RECEPTOR_SIGNALING_PATHWAY	85	0.492228	1.24636	0.085	0.572511	1	3249	tags=46%, list=29%, signal=64%
GO_POSTSYNAPTIC_MODULATION_OF_CHEMICAL_SYNAPTIC_TRANSMISSION	80	0.500856	1.24632	0.09	0.572306	1	1223	tags=11%, list=11%, signal=13%
GO_NEURON_PROJECTION_TERMINUS	600	0.47296	1.24625	0.001	0.572201	1	3206	tags=34%, list=28%, signal=44%
GO_DNA_REPAIR_COMPLEX	160	0.484442	1.24625	0.051	0.571843	1	3154	tags=36%, list=28%, signal=49%
GO_POSITIVE_REGULATION_OF_MITOTIC_NUCLEAR_DIVISION	240	0.48003	1.2459	0.022	0.57287	1	2761	tags=33%, list=24%, signal=43%
GO_ENDOSOMAL_VESICLE_FUSION	35	0.521924	1.24584	0.148148	0.572749	1	2274	tags=26%, list=20%, signal=32%
GO_THYMUS_DEVELOPMENT	205	0.479861	1.24577	0.027	0.572673	1	3246	tags=38%, list=29%, signal=52%
GO_POSTSYNAPTIC_CYTOSKELETON_ORGANIZATION	50	0.508247	1.24577	0.118	0.572318	1	4235	tags=60%, list=37%, signal=95%
GO_NEGATIVE_REGULATION_OF_I_KAPPAB_KINASE_NF_KAPPAB_SIGNALING	190	0.483042	1.24575	0.027	0.572003	1	1836	tags=16%, list=16%, signal=19%
GO_PROTEIN_IMPORT_INTO_PEROXISOME_MEMBRANE	25	0.529917	1.24574	0.179255	0.571679	1	3646	tags=60%, list=32%, signal=88%
GO_L_ORNITHINE_TRANSMEMBRANE_TRANSPORTER_ACTIVITY	20	0.54412	1.2454	0.184211	0.572691	1	3282	tags=60%, list=29%, signal=84%
GO_MESENCHYMAL_STEM_CELL_PROLIFERATION	10	0.587978	1.24536	0.220413	0.572478	1	3642	tags=80%, list=32%, signal=118%
GO_POSITIVE_REGULATION_OF_RIG_I_SIGNALING_PATHWAY	30	0.52958	1.24529	0.166333	0.57238	1	3214	tags=60%, list=28%, signal=84%
GO_BRUSH_BORDER_MEMBRANE	200	0.484101	1.24515	0.034	0.572551	1	1670	tags=19%, list=15%, signal=21%
GO_DNA_POLYMERASE_ACTIVITY	125	0.494236	1.24509	0.06	0.572416	1	2147	tags=30%, list=19%, signal=36%
GO_PYRIMIDINE_NUCLEOSIDE_BIOSYNTHETIC_PROCESS	50	0.505332	1.24496	0.128	0.572589	1	1237	tags=18%, list=11%, signal=20%
GO_SPECTRIN_ASSOCIATED_CYTOSKELETON	45	0.50512	1.24474	0.131	0.573107	1	2523	tags=38%, list=22%, signal=48%
GO_NEGATIVE_REGULATION_OF_GTPASE_ACTIVITY	195	0.481459	1.24473	0.03	0.572747	1	3334	tags=42%, list=29%, signal=59%
GO_OXIDOREDUCTASE_ACTIVITY_ACTING_ON_PAIRED_DONORS_WITH_INCORPORATION_OR_REDUCTION_OF_MOLECULAR_OXYGEN_NAD_P_H_AS_ONE_DONOR_AND_INCORPORATION_OF_ONE_ATOM_OF_OXYGEN	135	0.488894	1.24466	0.057	0.572686	1	975	tags=13%, list=9%, signal=14%
GO_REGULATION_OF_SMOOTH_MUSCLE_CELL_CHEMOTAXIS	25	0.533699	1.24451	0.183735	0.572916	1	2103	tags=48%, list=19%, signal=59%
GO_MICROBODY	580	0.469862	1.24417	0.005	0.573907	1	2501	tags=27%, list=22%, signal=32%
GO_INTRAMOLECULAR_TRANSFERASE_ACTIVITY_PHOSPHOTRANSFERASES	50	0.501791	1.24394	0.131	0.57444	1	2843	tags=46%, list=25%, signal=61%
GO_POSITIVE_REGULATION_OF_AMINE_TRANSPORT	165	0.481392	1.24383	0.043	0.574536	1	781	tags=10%, list=7%, signal=10%
GO_MITOCHONDRIAL_RESPIRATORY_CHAIN_COMPLEX_ASSEMBLY	365	0.472896	1.24375	0.01	0.574527	1	2552	tags=30%, list=23%, signal=38%
GO_PROTON_TRANSPORTING_V_TYPE_ATPASE_COMPLEX	110	0.488761	1.24372	0.069	0.574268	1	1842	tags=23%, list=16%, signal=27%
GO_POSITIVE_REGULATION_OF_PEPTIDYL_LYSINE_ACETYLATION	140	0.483549	1.24357	0.049	0.574497	1	1861	tags=25%, list=16%, signal=30%
GO_LYMPHOCYTE_COSTIMULATION	215	0.481635	1.2435	0.029	0.574401	1	2975	tags=32%, list=26%, signal=43%
GO_SITE_OF_POLARIZED_GROWTH	680	0.47072	1.24325	0.003	0.575082	1	3308	tags=38%, list=29%, signal=50%
GO_SKELETAL_MUSCLE_TISSUE_GROWTH	35	0.518951	1.24321	0.162162	0.574877	1	3607	tags=49%, list=32%, signal=71%
GO_CELLULAR_DIVALENT_INORGANIC_ANION_HOMEOSTASIS	35	0.512171	1.24282	0.168337	0.57609	1	1554	tags=34%, list=14%, signal=40%
GO_MYELOID_CELL_DEVELOPMENT	300	0.477151	1.24281	0.016	0.575767	1	2333	tags=25%, list=21%, signal=30%
GO_POSITIVE_REGULATION_OF_NEURON_PROJECTION_REGENERATION	45	0.511994	1.24275	0.145	0.575654	1	3950	tags=60%, list=35%, signal=92%
GO_REGULATION_OF_CHOLESTEROL_METABOLIC_PROCESS	70	0.501218	1.24263	0.099	0.57579	1	2707	tags=34%, list=24%, signal=45%
GO_PRE_MRNA_INTRONIC_BINDING	35	0.519673	1.24258	0.151303	0.575615	1	1186	tags=26%, list=10%, signal=29%
GO_PROTEIN_NEDDYLATION	65	0.499453	1.24257	0.107	0.575281	1	3249	tags=46%, list=29%, signal=64%
GO_NEGATIVE_REGULATION_OF_ION_TRANSPORT	555	0.47048	1.24251	0.004	0.57516	1	2347	tags=27%, list=21%, signal=32%
GO_RECEPTOR_METABOLIC_PROCESS	785	0.468429	1.2425	0	0.574819	1	2183	tags=24%, list=19%, signal=27%
GO_INORGANIC_ANION_TRANSPORT	630	0.469843	1.2425	0.001	0.574484	1	3205	tags=37%, list=28%, signal=49%
GO_REGULATION_OF_VOLTAGE_GATED_POTASSIUM_CHANNEL_ACTIVITY_INVOLVED_IN_VENTRICULAR_CARDIAC_MUSCLE_CELL_ACTION_POTENTIAL_REPOLARIZATION	20	0.54403	1.24186	0.197581	0.576605	1	599	tags=25%, list=5%, signal=26%
GO_POSITIVE_REGULATION_OF_POSTTRANSCRIPTIONAL_GENE_SILENCING	115	0.488749	1.24175	0.077	0.576705	1	1535	tags=25%, list=14%, signal=29%
GO_SPONGIOTROPHOBLAST_LAYER_DEVELOPMENT	50	0.506157	1.24141	0.142	0.577669	1	1756	tags=22%, list=15%, signal=26%
GO_RELEASE_OF_CYTOCHROME_C_FROM_MITOCHONDRIA	235	0.479455	1.2414	0.025	0.577361	1	1502	tags=17%, list=13%, signal=19%
GO_STRIATED_MUSCLE_ADAPTATION	230	0.479841	1.24137	0.029	0.577099	1	2421	tags=31%, list=21%, signal=39%
GO_PYRUVATE_FAMILY_AMINO_ACID_METABOLIC_PROCESS	25	0.528793	1.2413	0.187563	0.577004	1	2295	tags=36%, list=20%, signal=45%
GO_CIS_GOLGI_NETWORK	225	0.481335	1.24121	0.032	0.577029	1	2553	tags=29%, list=23%, signal=37%
GO_EPITHELIAL_TUBE_BRANCHING_INVOLVED_IN_LUNG_MORPHOGENESIS	145	0.483069	1.24106	0.057	0.577291	1	2533	tags=35%, list=22%, signal=45%
GO_NEGATIVE_REGULATION_OF_DEPHOSPHORYLATION	450	0.472474	1.24084	0.008	0.5778	1	2334	tags=26%, list=21%, signal=32%
GO_PHOSPHORYLASE_KINASE_COMPLEX	15	0.553006	1.24072	0.206186	0.577941	1	869	tags=20%, list=8%, signal=22%
GO_POSITIVE_REGULATION_OF_HEXOKINASE_ACTIVITY	25	0.519846	1.24056	0.174699	0.578183	1	1224	tags=28%, list=11%, signal=31%
GO_DEVELOPMENT_OF_PRIMARY_FEMALE_SEXUAL_CHARACTERISTICS	440	0.473544	1.24033	0.003	0.578734	1	1355	tags=14%, list=12%, signal=15%
GO_MLL3_4_COMPLEX	35	0.522913	1.2398	0.157157	0.580522	1	272	tags=11%, list=2%, signal=12%
GO_OXYSTEROL_BINDING	25	0.534526	1.23977	0.192965	0.580278	1	3811	tags=72%, list=34%, signal=108%
GO_ASPARTATE_FAMILY_AMINO_ACID_BIOSYNTHETIC_PROCESS	105	0.492545	1.23934	0.072	0.581646	1	423	tags=7%, list=4%, signal=7%
GO_REGULATION_OF_NATURAL_KILLER_CELL_CHEMOTAXIS	25	0.527178	1.2393	0.171026	0.581465	1	2529	tags=44%, list=22%, signal=57%
GO_CGMP_CATABOLIC_PROCESS	25	0.525441	1.23923	0.179255	0.581385	1	2179	tags=40%, list=19%, signal=49%
GO_AROMATIC_AMINO_ACID_TRANSMEMBRANE_TRANSPORTER_ACTIVITY	25	0.524882	1.23916	0.18246	0.581327	1	371	tags=12%, list=3%, signal=12%
GO_HIGH_DENSITY_LIPOPROTEIN_PARTICLE_CLEARANCE	50	0.511414	1.23913	0.13	0.581064	1	3213	tags=44%, list=28%, signal=61%
GO_DETERMINATION_OF_HEART_LEFT_RIGHT_ASYMMETRY	280	0.475662	1.23911	0.022	0.580788	1	2499	tags=26%, list=22%, signal=32%
GO_HYALURONAN_BIOSYNTHETIC_PROCESS	65	0.50281	1.23902	0.096	0.580783	1	1419	tags=15%, list=13%, signal=17%
GO_CELLULAR_RESPONSE_TO_INORGANIC_SUBSTANCE	835	0.465974	1.23892	0	0.580857	1	2739	tags=30%, list=24%, signal=36%
GO_RHO_PROTEIN_SIGNAL_TRANSDUCTION	830	0.469389	1.23877	0	0.581132	1	2351	tags=27%, list=21%, signal=32%
GO_DIET_INDUCED_THERMOGENESIS	35	0.519018	1.23865	0.162	0.581252	1	2455	tags=46%, list=22%, signal=58%
GO_REGULATION_OF_BRANCHING_INVOLVED_IN_LUNG_MORPHOGENESIS	30	0.521792	1.23862	0.184369	0.580996	1	3300	tags=53%, list=29%, signal=75%
GO_G_RICH_STRAND_TELOMERIC_DNA_BINDING	45	0.507635	1.23834	0.15	0.581779	1	1361	tags=16%, list=12%, signal=18%
GO_POLYSACCHARIDE_METABOLIC_PROCESS	460	0.469296	1.2383	0.003	0.581591	1	2154	tags=25%, list=19%, signal=29%
GO_POSITIVE_REGULATION_OF_NF_KAPPAB_TRANSCRIPTION_FACTOR_ACTIVITY	615	0.469891	1.23826	0.001	0.581383	1	1884	tags=21%, list=17%, signal=24%
GO_SECRETION_BY_TISSUE	135	0.482686	1.23803	0.067	0.581957	1	3187	tags=44%, list=28%, signal=61%
GO_REGULATION_OF_ANTIGEN_RECEPTOR_MEDIATED_SIGNALING_PATHWAY	285	0.475263	1.23799	0.017	0.581744	1	1488	tags=16%, list=13%, signal=18%
GO_ACTIVATION_OF_GTPASE_ACTIVITY	365	0.472955	1.23785	0.007	0.581892	1	1383	tags=17%, list=12%, signal=18%
GO_REGULATION_OF_POSTSYNAPTIC_MEMBRANE_ORGANIZATION	60	0.501385	1.23775	0.111	0.581957	1	577	tags=12%, list=5%, signal=12%
GO_OXIDOREDUCTASE_ACTIVITY_ACTING_ON_THE_CH_CH_GROUP_OF_DONORS_OXYGEN_AS_ACCEPTOR	45	0.505966	1.23773	0.131	0.581681	1	567	tags=9%, list=5%, signal=9%
GO_CHONDROCYTE_DIFFERENTIATION_INVOLVED_IN_ENDOCHONDRAL_BONE_MORPHOGENESIS	145	0.48371	1.23771	0.058	0.581376	1	3202	tags=40%, list=28%, signal=55%
GO_OXIDATIVE_PHOSPHORYLATION	490	0.470667	1.23753	0.004	0.581755	1	2322	tags=28%, list=20%, signal=34%
GO_REGULATION_OF_TRANSCRIPTION_REGULATORY_REGION_DNA_BINDING	220	0.475197	1.23693	0.032	0.583778	1	1976	tags=20%, list=17%, signal=24%
GO_ADENYLATE_CYCLASE_INHIBITING_G_PROTEIN_COUPLED_RECEPTOR_SIGNALING_PATHWAY	375	0.472686	1.23653	0.007	0.584986	1	3214	tags=35%, list=28%, signal=47%
GO_REGULATION_OF_UBIQUITIN_DEPENDENT_PROTEIN_CATABOLIC_PROCESS	605	0.470164	1.23647	0	0.584873	1	2355	tags=24%, list=21%, signal=29%
GO_NEGATIVE_REGULATION_OF_PROTEIN_LOCALIZATION_TO_MEMBRANE	140	0.48429	1.2363	0.067	0.585182	1	1862	tags=23%, list=16%, signal=27%
GO_POSITIVE_REGULATION_OF_RESPONSE_TO_WOUNDING	275	0.476001	1.23624	0.025	0.585036	1	2806	tags=32%, list=25%, signal=42%
GO_NEGATIVE_REGULATION_OF_STRIATED_MUSCLE_CELL_APOPTOTIC_PROCESS	115	0.481694	1.23609	0.083	0.585323	1	3025	tags=35%, list=27%, signal=47%
GO_NEGATIVE_REGULATION_OF_MEIOTIC_CELL_CYCLE	75	0.492826	1.23576	0.09	0.586345	1	3437	tags=44%, list=30%, signal=63%
GO_SIGNAL_RECOGNITION_PARTICLE	45	0.507179	1.23559	0.138	0.58671	1	1632	tags=24%, list=14%, signal=28%
GO_FASCIA_ADHERENS	45	0.505601	1.23552	0.144144	0.586622	1	2451	tags=38%, list=22%, signal=48%
GO_EXTRINSIC_COMPONENT_OF_ORGANELLE_MEMBRANE	200	0.478436	1.23548	0.037	0.586421	1	1381	tags=15%, list=12%, signal=16%
GO_COLLAGEN_BINDING	270	0.477429	1.23539	0.022	0.586368	1	3173	tags=36%, list=28%, signal=49%
GO_GLYCEROL_TRANSPORT	20	0.531427	1.23527	0.20202	0.586491	1	3632	tags=45%, list=32%, signal=66%
GO_STEROID_HORMONE_RECEPTOR_BINDING	410	0.472083	1.235	0.006	0.587231	1	1256	tags=14%, list=11%, signal=15%
GO_PROTEIN_INSERTION_INTO_MITOCHONDRIAL_INNER_MEMBRANE	45	0.503704	1.23493	0.147147	0.587166	1	708	tags=9%, list=6%, signal=9%
GO_OXIDOREDUCTASE_ACTIVITY_ACTING_ON_THE_CH_CH_GROUP_OF_DONORS_NAD_OR_NADP_AS_ACCEPTOR	105	0.48862	1.23488	0.083	0.587006	1	2034	tags=23%, list=18%, signal=28%
GO_POSITIVE_REGULATION_OF_SKELETAL_MUSCLE_FIBER_DEVELOPMENT	20	0.535625	1.23483	0.199191	0.586826	1	2248	tags=30%, list=20%, signal=37%
GO_DNA_DIRECTED_DNA_POLYMERASE_ACTIVITY	100	0.485141	1.23466	0.083	0.587159	1	3332	tags=42%, list=29%, signal=59%
GO_POSITIVE_REGULATION_OF_INTERLEUKIN_4_PRODUCTION	90	0.491811	1.23454	0.096	0.587294	1	574	tags=13%, list=5%, signal=14%
GO_POSITIVE_REGULATION_OF_LEUKOCYTE_MIGRATION	500	0.468141	1.23424	0.003	0.588179	1	2398	tags=26%, list=21%, signal=32%
GO_EXTRINSIC_COMPONENT_OF_SYNAPTIC_MEMBRANE	55	0.501841	1.23416	0.144	0.588144	1	753	tags=11%, list=7%, signal=12%
GO_RAL_GTPASE_BINDING	70	0.497814	1.23416	0.109	0.587799	1	2243	tags=30%, list=20%, signal=37%
GO_ASTROCYTE_ACTIVATION	100	0.489687	1.23412	0.072	0.587591	1	2995	tags=34%, list=26%, signal=46%
GO_REGULATION_OF_COLLAGEN_BIOSYNTHETIC_PROCESS	165	0.477983	1.23394	0.053	0.58797	1	2332	tags=25%, list=21%, signal=32%
GO_NUCLEAR_MEMBRANE_ORGANIZATION	25	0.528599	1.23388	0.198589	0.587844	1	2493	tags=48%, list=22%, signal=61%
GO_MITOCHONDRIAL_FISSION	145	0.480844	1.23374	0.061	0.588076	1	1719	tags=22%, list=15%, signal=26%
GO_SENSORY_PERCEPTION_OF_SMELL	290	0.471229	1.23373	0.019	0.587791	1	3253	tags=34%, list=29%, signal=47%
GO_PROTEASOME_REGULATORY_PARTICLE_BASE_SUBCOMPLEX	55	0.498112	1.23359	0.128	0.588019	1	2294	tags=42%, list=20%, signal=52%
GO_INORGANIC_ANION_TRANSMEMBRANE_TRANSPORT	410	0.471066	1.23351	0.006	0.587956	1	2547	tags=28%, list=22%, signal=35%
GO_PYRIMIDINE_NUCLEOBASE_BIOSYNTHETIC_PROCESS	35	0.504177	1.23349	0.173347	0.587679	1	939	tags=14%, list=8%, signal=16%
GO_EYE_PIGMENTATION	25	0.51965	1.23341	0.178715	0.587642	1	2448	tags=36%, list=22%, signal=46%
GO_NEGATIVE_REGULATION_OF_DNA_DAMAGE_CHECKPOINT	20	0.536756	1.2333	0.200807	0.587759	1	3850	tags=60%, list=34%, signal=91%
GO_REGULATION_OF_INTERLEUKIN_4_PRODUCTION	115	0.486351	1.23326	0.075	0.587585	1	4736	tags=63%, list=42%, signal=108%
GO_POSITIVE_REGULATION_OF_CELLULAR_AMIDE_METABOLIC_PROCESS	585	0.466708	1.23299	0.002	0.58835	1	2529	tags=26%, list=22%, signal=32%
GO_MICROTUBULE_PLUS_END_BINDING	80	0.498309	1.23285	0.104	0.588583	1	4018	tags=58%, list=35%, signal=88%
GO_EUKARYOTIC_TRANSLATION_INITIATION_FACTOR_2B_COMPLEX	30	0.517637	1.23263	0.182365	0.589128	1	3678	tags=63%, list=32%, signal=94%
GO_SUCCINATE_METABOLIC_PROCESS	35	0.509379	1.23262	0.171171	0.588828	1	3805	tags=54%, list=34%, signal=81%
GO_ATPASE_ACTIVATOR_ACTIVITY	115	0.487987	1.23252	0.071	0.58889	1	2325	tags=29%, list=21%, signal=36%
GO_EPSILON_DNA_POLYMERASE_COMPLEX	20	0.53646	1.23231	0.213494	0.58938	1	3920	tags=75%, list=35%, signal=114%
GO_REGULATION_OF_PANCREATIC_JUICE_SECRETION	25	0.519947	1.23231	0.186747	0.589054	1	2205	tags=36%, list=19%, signal=45%
GO_REGULATION_OF_POTASSIUM_ION_EXPORT_ACROSS_PLASMA_MEMBRANE	25	0.521939	1.23221	0.195195	0.589082	1	4250	tags=64%, list=38%, signal=102%
GO_HISTONE_METHYLTRANSFERASE_COMPLEX	355	0.469603	1.23183	0.018	0.590252	1	1168	tags=13%, list=10%, signal=14%
GO_PHOSPHORYLASE_KINASE_ACTIVITY	15	0.553006	1.23183	0.194106	0.5899	1	869	tags=20%, list=8%, signal=22%
GO_POSITIVE_REGULATION_OF_PROTEIN_COMPLEX_DISASSEMBLY	165	0.483532	1.23183	0.038	0.58956	1	2993	tags=40%, list=26%, signal=54%
GO_EPITHELIAL_CELL_PROLIFERATION_INVOLVED_IN_SALIVARY_GLAND_MORPHOGENESIS	25	0.526432	1.23176	0.202417	0.589475	1	2993	tags=64%, list=26%, signal=87%
GO_MESODERMAL_CELL_DIFFERENTIATION	145	0.478748	1.23172	0.068	0.589282	1	2309	tags=26%, list=20%, signal=32%
GO_ESTABLISHMENT_OF_PROTEIN_LOCALIZATION_TO_TELOMERE	85	0.492023	1.2316	0.111	0.589414	1	1681	tags=21%, list=15%, signal=25%
GO_SPHINGOLIPID_TRANSPORTER_ACTIVITY	40	0.513851	1.23123	0.161	0.590595	1	2707	tags=38%, list=24%, signal=49%
GO_MDM2_MDM4_FAMILY_PROTEIN_BINDING	30	0.520379	1.23119	0.162325	0.590369	1	2980	tags=50%, list=26%, signal=68%
GO_ACTIN_FILAMENT_BASED_TRANSPORT	40	0.506449	1.23114	0.155311	0.590224	1	2651	tags=33%, list=23%, signal=42%
GO_STRIATED_MUSCLE_MYOSIN_THICK_FILAMENT_ASSEMBLY	45	0.496556	1.23091	0.162	0.590844	1	2334	tags=38%, list=21%, signal=47%
GO_PROTEIN_K63_LINKED_UBIQUITINATION	200	0.476638	1.2308	0.039	0.590952	1	2981	tags=32%, list=26%, signal=43%
GO_ACYLGLYCEROL_LIPASE_ACTIVITY	45	0.504957	1.23074	0.173173	0.590839	1	3678	tags=49%, list=32%, signal=72%
GO_CYTOKINETIC_PROCESS	165	0.481439	1.23009	0.072	0.593118	1	2207	tags=24%, list=19%, signal=29%
GO_COENZYME_TRANSPORT	40	0.504487	1.23001	0.161161	0.593058	1	3157	tags=45%, list=28%, signal=62%
GO_RNA_POLYMERASE_III_REGULATORY_REGION_DNA_BINDING	40	0.51305	1.22999	0.16016	0.592776	1	2318	tags=35%, list=20%, signal=44%
GO_ORGANELLE_FUSION	525	0.467032	1.22961	0.006	0.593949	1	2377	tags=27%, list=21%, signal=33%
GO_ESTABLISHMENT_OF_SISTER_CHROMATID_COHESION	35	0.510452	1.22947	0.169169	0.594192	1	1634	tags=29%, list=14%, signal=33%
GO_ICOSANOID_BINDING	20	0.528107	1.22945	0.211694	0.593942	1	1872	tags=30%, list=17%, signal=36%
GO_RETROGRADE_TRANS_SYNAPTIC_SIGNALING_BY_LIPID	25	0.530294	1.22936	0.190955	0.593945	1	2930	tags=56%, list=26%, signal=75%
GO_G_PROTEIN_ALPHA_SUBUNIT_BINDING	105	0.486538	1.22928	0.082	0.593904	1	3929	tags=57%, list=35%, signal=87%
GO_HISTONE_DEACETYLASE_BINDING	425	0.469393	1.22927	0.008	0.593597	1	2356	tags=27%, list=21%, signal=33%
GO_COMPLEMENT_RECEPTOR_MEDIATED_SIGNALING_PATHWAY	25	0.525054	1.22922	0.188566	0.593441	1	1001	tags=16%, list=9%, signal=18%
GO_CARBOHYDRATE_DERIVATIVE_CATABOLIC_PROCESS	715	0.465187	1.22911	0.001	0.593521	1	3020	tags=34%, list=27%, signal=43%
GO_MAMMARY_GLAND_DUCT_MORPHOGENESIS	150	0.478461	1.22901	0.057	0.593556	1	2357	tags=24%, list=21%, signal=30%
GO_NEGATIVE_REGULATION_OF_PROTEIN_DEPHOSPHORYLATION	260	0.476153	1.22899	0.02	0.593295	1	2323	tags=28%, list=21%, signal=35%
GO_TRANSCRIPTION_COUPLED_NUCLEOTIDE_EXCISION_REPAIR	310	0.46931	1.22896	0.019	0.593073	1	2335	tags=29%, list=21%, signal=36%
GO_NORADRENERGIC_NEURON_DIFFERENTIATION	20	0.537744	1.2289	0.195762	0.592976	1	3774	tags=65%, list=33%, signal=97%
GO_REGULATION_OF_GROWTH_RATE	30	0.514149	1.2289	0.194194	0.592628	1	1012	tags=17%, list=9%, signal=18%
GO_MONOCARBOXYLIC_ACID_TRANSMEMBRANE_TRANSPORTER_ACTIVITY	195	0.473795	1.2288	0.038	0.592651	1	2404	tags=28%, list=21%, signal=35%
GO_HEXOSE_PHOSPHATE_TRANSPORT	25	0.530736	1.22878	0.206445	0.59238	1	1337	tags=20%, list=12%, signal=23%
GO_PROTEIN_MATURATION	1035	0.462333	1.2286	0	0.592793	1	1949	tags=21%, list=17%, signal=23%
GO_AMINO_ACID_IMPORT	115	0.482792	1.22856	0.078	0.59257	1	1468	tags=13%, list=13%, signal=15%
GO_CARBOHYDRATE_TRANSMEMBRANE_TRANSPORTER_ACTIVITY	145	0.480413	1.22844	0.065	0.592735	1	3185	tags=39%, list=28%, signal=54%
GO_REGULATION_OF_FEMALE_GONAD_DEVELOPMENT	60	0.493521	1.22842	0.132132	0.592464	1	804	tags=10%, list=7%, signal=11%
GO_DELAYED_RECTIFIER_POTASSIUM_CHANNEL_ACTIVITY	125	0.481516	1.22821	0.074	0.593017	1	2961	tags=35%, list=26%, signal=47%
GO_ACUTE_PHASE_RESPONSE	175	0.477123	1.22819	0.046	0.592749	1	3172	tags=33%, list=28%, signal=45%
GO_SEX_CHROMATIN	25	0.517872	1.22817	0.197183	0.592469	1	2881	tags=52%, list=25%, signal=70%
GO_BENZENE_CONTAINING_COMPOUND_METABOLIC_PROCESS	50	0.499399	1.2281	0.136	0.59239	1	2603	tags=40%, list=23%, signal=52%
GO_UBIQUITIN_LIGASE_COMPLEX	1115	0.460857	1.22808	0	0.592122	1	3228	tags=33%, list=28%, signal=42%
GO_ER_RETENTION_SEQUENCE_BINDING	25	0.52659	1.22801	0.175403	0.592027	1	4131	tags=76%, list=36%, signal=119%
GO_REGULATION_OF_MEMBRANE_DEPOLARIZATION_DURING_ACTION_POTENTIAL	35	0.519648	1.22794	0.191191	0.59201	1	3829	tags=51%, list=34%, signal=77%
GO_TETHERING_COMPLEX	285	0.471156	1.22759	0.023	0.593077	1	2442	tags=26%, list=22%, signal=33%
GO_INTRACELLULAR_DISTRIBUTION_OF_MITOCHONDRIA	40	0.503747	1.22745	0.162	0.593303	1	1057	tags=18%, list=9%, signal=19%
GO_TRANSITION_METAL_ION_TRANSPORT	510	0.465568	1.22743	0.002	0.593034	1	3068	tags=32%, list=27%, signal=42%
GO_MAINTENANCE_OF_CELL_POLARITY	75	0.48899	1.22742	0.12	0.592741	1	2994	tags=35%, list=26%, signal=47%
GO_OSTEOCLAST_PROLIFERATION	35	0.517153	1.22739	0.164164	0.592474	1	648	tags=11%, list=6%, signal=12%
GO_SKELETAL_MUSCLE_CONTRACTION	180	0.477193	1.22736	0.047	0.592263	1	2053	tags=19%, list=18%, signal=23%
GO_S_ADENOSYLMETHIONINE_DEPENDENT_METHYLTRANSFERASE_ACTIVITY	650	0.463833	1.22731	0.002	0.592123	1	2491	tags=26%, list=22%, signal=32%
GO_RESPONSE_TO_OSMOTIC_STRESS	345	0.467859	1.22719	0.019	0.592258	1	2559	tags=32%, list=23%, signal=41%
GO_FAT_CELL_PROLIFERATION	45	0.499762	1.22709	0.162	0.592344	1	2984	tags=47%, list=26%, signal=63%
GO_PROSTATE_GLAND_DEVELOPMENT	215	0.47412	1.22709	0.041	0.592006	1	2047	tags=20%, list=18%, signal=25%
GO_IRE1_MEDIATED_UNFOLDED_PROTEIN_RESPONSE	285	0.469691	1.22665	0.028	0.593498	1	2377	tags=27%, list=21%, signal=33%
GO_ESCRT_III_COMPLEX	50	0.499011	1.22655	0.148	0.593547	1	2207	tags=26%, list=19%, signal=32%
GO_SYNAPTONEMAL_STRUCTURE	170	0.47156	1.22654	0.051	0.593272	1	2243	tags=23%, list=20%, signal=28%
GO_CELL_MIGRATION_INVOLVED_IN_SPROUTING_ANGIOGENESIS	270	0.473871	1.22651	0.022	0.593042	1	2267	tags=21%, list=20%, signal=26%
GO_ADRENERGIC_RECEPTOR_ACTIVITY	60	0.492942	1.22646	0.124	0.592904	1	3096	tags=37%, list=27%, signal=50%
GO_SPINAL_CORD_ASSOCIATION_NEURON_DIFFERENTIATION	60	0.49545	1.22643	0.138	0.59268	1	3215	tags=43%, list=28%, signal=60%
GO_ACETYLCHOLINE_GATED_CATION_SELECTIVE_CHANNEL_ACTIVITY	55	0.502315	1.22636	0.124	0.592627	1	3801	tags=51%, list=34%, signal=76%
GO_PEPTIDYL_ARGININE_METHYLATION	65	0.500776	1.22628	0.121	0.592598	1	1231	tags=17%, list=11%, signal=19%
GO_SODIUM_BICARBONATE_SYMPORTER_ACTIVITY	30	0.513694	1.22598	0.172345	0.593477	1	3234	tags=53%, list=29%, signal=74%
GO_NEGATIVE_REGULATION_OF_SUBSTRATE_ADHESION_DEPENDENT_CELL_SPREADING	65	0.490337	1.22588	0.126	0.593523	1	2209	tags=35%, list=19%, signal=44%
GO_PIRNA_METABOLIC_PROCESS	75	0.487333	1.22586	0.119	0.593291	1	3132	tags=45%, list=28%, signal=62%
GO_RECEPTOR_BIOSYNTHETIC_PROCESS	110	0.483861	1.2258	0.084	0.593196	1	2172	tags=23%, list=19%, signal=28%
GO_NEGATIVE_REGULATION_OF_CARDIAC_MUSCLE_TISSUE_DEVELOPMENT	165	0.478315	1.22576	0.054	0.593006	1	1079	tags=16%, list=10%, signal=17%
GO_T_CELL_RECEPTOR_SIGNALING_PATHWAY	745	0.462291	1.22575	0.002	0.592675	1	3064	tags=31%, list=27%, signal=40%
GO_PROTEIN_LOCALIZATION_TO_CILIUM	210	0.472743	1.22569	0.033	0.592569	1	2272	tags=23%, list=20%, signal=29%
GO_NON_MEMBRANE_SPANNING_PROTEIN_TYROSINE_PHOSPHATASE_ACTIVITY	35	0.509915	1.22559	0.185371	0.592624	1	559	tags=11%, list=5%, signal=12%
GO_POSITIVE_REGULATION_OF_PROTEIN_ACETYLATION	180	0.474377	1.22553	0.058	0.592514	1	1778	tags=22%, list=16%, signal=26%
GO_MICROVILLUS	370	0.469158	1.22551	0.013	0.592283	1	2096	tags=22%, list=18%, signal=26%
GO_LUNG_MORPHOGENESIS	240	0.472232	1.22544	0.038	0.592208	1	3304	tags=38%, list=29%, signal=52%
GO_T_CELL_PROLIFERATION	705	0.462821	1.22533	0	0.592321	1	3074	tags=31%, list=27%, signal=40%
GO_TUBULIN_COMPLEX_ASSEMBLY	25	0.517408	1.22521	0.19697	0.592459	1	3923	tags=64%, list=35%, signal=98%
GO_EQUATORIAL_MICROTUBULE_ORGANIZING_CENTER	25	0.520409	1.2252	0.204819	0.592164	1	852	tags=20%, list=8%, signal=22%
GO_REGULATION_OF_DNA_TEMPLATED_TRANSCRIPTION_INITIATION	170	0.479303	1.22515	0.061	0.592047	1	2429	tags=25%, list=21%, signal=32%
GO_MAST_CELL_MIGRATION	60	0.494492	1.22508	0.156	0.591973	1	2203	tags=37%, list=19%, signal=45%
GO_LIPID_HOMEOSTASIS	545	0.464825	1.22504	0.002	0.591843	1	2267	tags=27%, list=20%, signal=32%
GO_HYDROLASE_ACTIVITY_HYDROLYZING_O_GLYCOSYL_COMPOUNDS	385	0.465231	1.22484	0.007	0.592281	1	3178	tags=36%, list=28%, signal=48%
GO_NEGATIVE_REGULATION_OF_DEFENSE_RESPONSE_TO_VIRUS	90	0.488554	1.22466	0.109	0.59268	1	1471	tags=23%, list=13%, signal=27%
GO_DNA_PROTECTION	25	0.530679	1.22464	0.19397	0.592457	1	2946	tags=52%, list=26%, signal=70%
GO_POSITIVE_REGULATION_OF_MACROPHAGE_CHEMOTAXIS	50	0.498318	1.22429	0.144	0.593563	1	3740	tags=48%, list=33%, signal=71%
GO_MUSCLE_ATROPHY	60	0.491696	1.22421	0.13	0.593506	1	3305	tags=48%, list=29%, signal=68%
GO_WATER_TRANSPORT	75	0.493172	1.22403	0.125	0.593871	1	3185	tags=35%, list=28%, signal=48%
GO_NEGATIVE_REGULATION_OF_REGULATED_SECRETORY_PATHWAY	95	0.485888	1.22396	0.095	0.593814	1	2617	tags=29%, list=23%, signal=38%
GO_CYSTEINE_TYPE_ENDOPEPTIDASE_INHIBITOR_ACTIVITY_INVOLVED_IN_APOPTOTIC_PROCESS	90	0.486424	1.22391	0.099	0.593668	1	2311	tags=30%, list=20%, signal=37%
GO_ZINC_ION_TRANSMEMBRANE_TRANSPORTER_ACTIVITY	95	0.486885	1.22381	0.11	0.593717	1	3172	tags=41%, list=28%, signal=57%
GO_AMINOGLYCAN_BIOSYNTHETIC_PROCESS	470	0.46697	1.22373	0.007	0.593716	1	2351	tags=25%, list=21%, signal=30%
GO_PHOSPHATIDYLINOSITOL_3_4_5_TRISPHOSPHATE_BINDING	160	0.476277	1.22367	0.057	0.593586	1	3279	tags=37%, list=29%, signal=51%
GO_NEGATIVE_REGULATION_OF_FATTY_ACID_BETA_OXIDATION	15	0.549599	1.22352	0.209494	0.593869	1	2513	tags=27%, list=22%, signal=34%
GO_NEGATIVE_REGULATION_OF_RESPIRATORY_BURST_INVOLVED_IN_INFLAMMATORY_RESPONSE	25	0.523309	1.22341	0.180626	0.593985	1	3170	tags=40%, list=28%, signal=55%
GO_MICROTUBULE_SEVERING	50	0.503993	1.22336	0.147	0.593823	1	702	tags=18%, list=6%, signal=19%
GO_SNARE_COMPLEX_ASSEMBLY	75	0.488353	1.22327	0.108	0.593864	1	2249	tags=27%, list=20%, signal=33%
GO_STEM_CELL_DIVISION	180	0.474821	1.22325	0.048	0.593601	1	2309	tags=24%, list=20%, signal=30%
GO_TRANSCRIPTION_FACTOR_TFIID_COMPLEX	145	0.480508	1.2229	0.064	0.594746	1	2096	tags=25%, list=18%, signal=30%
GO_POSITIVE_REGULATION_OF_PHOSPHOLIPASE_ACTIVITY	275	0.472477	1.2229	0.026	0.594428	1	2235	tags=22%, list=20%, signal=27%
GO_REGULATION_OF_DNA_REPAIR	470	0.463921	1.22286	0.006	0.594249	1	2320	tags=23%, list=20%, signal=28%
GO_RESPONSE_TO_ELECTRICAL_STIMULUS	185	0.475358	1.2228	0.049	0.594149	1	2420	tags=23%, list=21%, signal=29%
GO_PROTEOGLYCAN_BIOSYNTHETIC_PROCESS	320	0.466779	1.22273	0.02	0.594086	1	3268	tags=37%, list=29%, signal=50%
GO_DNA_INTEGRATION	35	0.51764	1.22251	0.187375	0.594653	1	1980	tags=34%, list=17%, signal=41%
GO_CYTOSKELETAL_ADAPTOR_ACTIVITY	65	0.49559	1.2225	0.112	0.594378	1	2008	tags=23%, list=18%, signal=28%
GO_PH_REDUCTION	230	0.468737	1.22232	0.038	0.594762	1	1918	tags=24%, list=17%, signal=29%
GO_CLATHRIN_COATED_VESICLE	700	0.461829	1.2222	0.005	0.594911	1	2127	tags=24%, list=19%, signal=27%
GO_SECRETION_OF_LYSOSOMAL_ENZYMES	30	0.513414	1.22214	0.178178	0.594812	1	2172	tags=30%, list=19%, signal=37%
GO_NEGATIVE_REGULATION_OF_NEURON_PROJECTION_REGENERATION	75	0.484486	1.2219	0.128	0.595501	1	4424	tags=56%, list=39%, signal=91%
GO_REGULATION_OF_MORPHOGENESIS_OF_A_BRANCHING_STRUCTURE	240	0.470639	1.22186	0.034	0.595318	1	3455	tags=36%, list=30%, signal=50%
GO_POLYSOME_BINDING	30	0.513246	1.22182	0.195587	0.595156	1	2975	tags=50%, list=26%, signal=68%
GO_F_ACTIN_CAPPING_PROTEIN_COMPLEX	35	0.507685	1.22171	0.172345	0.595271	1	2639	tags=46%, list=23%, signal=59%
GO_NEGATIVE_REGULATION_OF_TELOMERE_CAPPING	35	0.502408	1.2215	0.162	0.595838	1	2849	tags=29%, list=25%, signal=38%
GO_RHOMBOMERE_DEVELOPMENT	20	0.530946	1.22148	0.202417	0.595592	1	27	tags=5%, list=0%, signal=5%
GO_IMMUNOLOGICAL_SYNAPSE	155	0.476808	1.22145	0.067	0.595363	1	2198	tags=23%, list=19%, signal=28%
GO_EPHRIN_RECEPTOR_SIGNALING_PATHWAY	365	0.464265	1.2214	0.018	0.595238	1	2037	tags=20%, list=18%, signal=23%
GO_NEGATIVE_REGULATION_OF_JUN_KINASE_ACTIVITY	50	0.50027	1.22136	0.156	0.595052	1	3016	tags=42%, list=27%, signal=57%
GO_POTASSIUM_ION_TRANSPORT	910	0.459843	1.22125	0	0.595161	1	2602	tags=29%, list=23%, signal=34%
GO_ATP_METABOLIC_PROCESS	175	0.472965	1.22125	0.066	0.594847	1	1224	tags=14%, list=11%, signal=16%
GO_NEGATIVE_REGULATION_OF_SERINE_TYPE_PEPTIDASE_ACTIVITY	15	0.544013	1.2211	0.238046	0.595128	1	2775	tags=47%, list=24%, signal=62%
GO_ANTIGEN_RECEPTOR_MEDIATED_SIGNALING_PATHWAY	905	0.461276	1.22099	0	0.595221	1	3064	tags=31%, list=27%, signal=39%
GO_LYSOSOME_LOCALIZATION	265	0.469061	1.22084	0.027	0.595487	1	2357	tags=25%, list=21%, signal=31%
GO_MAST_CELL_GRANULE	95	0.482584	1.22064	0.108	0.595958	1	2335	tags=27%, list=21%, signal=34%
GO_CCR_CHEMOKINE_RECEPTOR_BINDING	75	0.490234	1.2206	0.128	0.595784	1	726	tags=17%, list=6%, signal=18%
GO_PHOSPHOLIPASE_A2_INHIBITOR_ACTIVITY	15	0.553304	1.22052	0.219814	0.595805	1	3231	tags=53%, list=29%, signal=75%
GO_SMOOTH_MUSCLE_CELL_APOPTOTIC_PROCESS	125	0.477143	1.22036	0.07	0.596116	1	3190	tags=34%, list=28%, signal=47%
GO_OSTEOBLAST_DEVELOPMENT	85	0.487296	1.22022	0.103	0.596391	1	2761	tags=34%, list=24%, signal=45%
GO_NEUROTROPHIN_SIGNALING_PATHWAY	180	0.471092	1.22011	0.052	0.596504	1	1353	tags=14%, list=12%, signal=16%
GO_GLYCEROL_TRANSMEMBRANE_TRANSPORTER_ACTIVITY	20	0.531427	1.22007	0.210953	0.596344	1	3632	tags=45%, list=32%, signal=66%
GO_RIBOSOMAL_PROTEIN_S6_KINASE_ACTIVITY	25	0.51863	1.21998	0.205231	0.596348	1	2053	tags=44%, list=18%, signal=54%
GO_NEGATIVE_REGULATION_OF_OXIDATIVE_PHOSPHORYLATION	35	0.507554	1.21992	0.17	0.596287	1	2140	tags=31%, list=19%, signal=39%
GO_AXON_REGENERATION	220	0.469625	1.21987	0.046	0.596158	1	4167	tags=53%, list=37%, signal=82%
GO_PROTEIN_TYROSINE_SERINE_THREONINE_PHOSPHATASE_ACTIVITY	180	0.475533	1.21983	0.059	0.595951	1	2563	tags=33%, list=23%, signal=42%
GO_RUFFLE_ORGANIZATION	235	0.470042	1.21973	0.033	0.596048	1	2207	tags=29%, list=19%, signal=35%
GO_SODIUM_ION_BINDING	35	0.509726	1.21967	0.178	0.595948	1	1964	tags=34%, list=17%, signal=41%
GO_CULLIN_RING_UBIQUITIN_LIGASE_COMPLEX	675	0.462525	1.21966	0	0.595664	1	2653	tags=29%, list=23%, signal=35%
GO_REGULATION_OF_VITAMIN_METABOLIC_PROCESS	60	0.499397	1.21962	0.137	0.595485	1	3057	tags=42%, list=27%, signal=57%
GO_CHROMOSOME_CENTROMERIC_REGION	775	0.462518	1.21958	0.001	0.595328	1	2377	tags=26%, list=21%, signal=31%
GO_MUCOSAL_ASSOCIATED_LYMPHOID_TISSUE_DEVELOPMENT	40	0.503701	1.2193	0.185	0.596133	1	3165	tags=48%, list=28%, signal=66%
GO_REGULATION_OF_MICROVILLUS_LENGTH	35	0.507945	1.21927	0.180361	0.595959	1	2096	tags=20%, list=18%, signal=24%
GO_NEURON_REMODELING	55	0.491995	1.21904	0.155	0.59651	1	1036	tags=18%, list=9%, signal=20%
GO_INTESTINAL_HEXOSE_ABSORPTION	30	0.507978	1.21904	0.19659	0.596206	1	4270	tags=50%, list=38%, signal=80%
GO_CEREBELLAR_GRANULAR_LAYER_DEVELOPMENT	60	0.4978	1.21897	0.148	0.59613	1	2765	tags=40%, list=24%, signal=53%
GO_AUTOPHAGY_OF_MITOCHONDRION	310	0.465594	1.21889	0.031	0.59615	1	3187	tags=37%, list=28%, signal=51%
GO_METALLOCARBOXYPEPTIDASE_ACTIVITY	105	0.48053	1.21873	0.092	0.596448	1	2252	tags=27%, list=20%, signal=33%
GO_IRON_ION_BINDING	520	0.46061	1.21842	0.008	0.597375	1	2406	tags=24%, list=21%, signal=29%
GO_REGULATION_OF_RESPONSE_TO_DNA_DAMAGE_STIMULUS	815	0.458614	1.21832	0	0.597484	1	2332	tags=22%, list=21%, signal=26%
GO_APOPTOTIC_PROCESS_INVOLVED_IN_MORPHOGENESIS	90	0.480846	1.2183	0.123	0.597222	1	2446	tags=32%, list=22%, signal=41%
GO_KINETOCHORE	560	0.46241	1.21826	0.006	0.597043	1	2363	tags=26%, list=21%, signal=31%
GO_INTRACELLULAR_STEROL_TRANSPORT	105	0.47943	1.21819	0.092	0.596996	1	2371	tags=31%, list=21%, signal=39%
GO_RIBOSOMAL_PROTEIN_IMPORT_INTO_NUCLEUS	35	0.514728	1.21778	0.184	0.598338	1	2262	tags=26%, list=20%, signal=32%
GO_TRANSLOCATION_OF_MOLECULES_INTO_HOST	40	0.506241	1.21768	0.173	0.598413	1	3850	tags=45%, list=34%, signal=68%
GO_PHOSPHOPROTEIN_BINDING	365	0.462707	1.21768	0.014	0.598113	1	2152	tags=21%, list=19%, signal=25%
GO_RESPONSE_TO_INACTIVITY	70	0.497133	1.21753	0.117	0.59836	1	2297	tags=27%, list=20%, signal=34%
GO_POSITIVE_REGULATION_OF_DENDRITE_DEVELOPMENT	280	0.466082	1.21736	0.032	0.598714	1	1154	tags=11%, list=10%, signal=12%
GO_REGULATION_OF_PHOSPHATIDYLINOSITOL_3_KINASE_SIGNALING	550	0.46263	1.21724	0.006	0.598914	1	2381	tags=25%, list=21%, signal=30%
GO_PHOSPHATIDYLINOSITOL_4_5_BISPHOSPHATE_PHOSPHATASE_ACTIVITY	50	0.504018	1.21723	0.146	0.5986	1	2824	tags=40%, list=25%, signal=53%
GO_G_PROTEIN_COUPLED_RECEPTOR_INTERNALIZATION	65	0.49286	1.21722	0.145	0.598333	1	1617	tags=17%, list=14%, signal=20%
GO_MAMMARY_GLAND_MORPHOGENESIS	200	0.471017	1.21712	0.05	0.598395	1	2357	tags=26%, list=21%, signal=33%
GO_PHOSPHATIDYLINOSITOL_3_5_BISPHOSPHATE_BINDING	110	0.47901	1.217	0.107	0.598564	1	3702	tags=49%, list=33%, signal=72%
GO_POSITIVE_REGULATION_OF_MUCUS_SECRETION	30	0.510357	1.21686	0.192771	0.598848	1	4334	tags=67%, list=38%, signal=108%
GO_MUSCLE_CELL_MIGRATION	375	0.465894	1.21683	0.013	0.598635	1	3551	tags=42%, list=31%, signal=60%
GO_CELLULAR_RESPONSE_TO_ACID_CHEMICAL	840	0.458123	1.2168	0.001	0.598457	1	2494	tags=30%, list=22%, signal=35%
GO_SKELETAL_MYOFIBRIL_ASSEMBLY	65	0.486759	1.21665	0.125	0.598706	1	2417	tags=38%, list=21%, signal=49%
GO_MEMBRANE_FISSION	50	0.492319	1.21659	0.159	0.598612	1	472	tags=10%, list=4%, signal=10%
GO_POSITIVE_REGULATION_OF_CELL_CYCLE	1445	0.455863	1.21655	0	0.598456	1	3068	tags=32%, list=27%, signal=39%
GO_POSITIVE_REGULATION_OF_INSULIN_SECRETION_INVOLVED_IN_CELLULAR_RESPONSE_TO_GLUCOSE_STIMULUS	145	0.476136	1.21654	0.083	0.598151	1	3223	tags=38%, list=28%, signal=52%
GO_TOOTH_MINERALIZATION	95	0.479163	1.21631	0.104	0.598801	1	3367	tags=49%, list=30%, signal=70%
GO_NEGATIVE_REGULATION_OF_ION_TRANSMEMBRANE_TRANSPORT	370	0.463486	1.21629	0.016	0.598539	1	2341	tags=26%, list=21%, signal=31%
GO_RETROGRADE_AXONAL_TRANSPORT	80	0.487289	1.21619	0.114	0.598651	1	3555	tags=48%, list=31%, signal=69%
GO_REGULATION_OF_CEREBELLAR_GRANULE_CELL_PRECURSOR_PROLIFERATION	50	0.493838	1.21616	0.161	0.598453	1	708	tags=8%, list=6%, signal=8%
GO_REGULATION_OF_SISTER_CHROMATID_SEGREGATION	355	0.464922	1.21611	0.02	0.598364	1	2363	tags=30%, list=21%, signal=36%
GO_RIBOSOMAL_LARGE_SUBUNIT_ASSEMBLY	140	0.472455	1.21607	0.064	0.598199	1	2644	tags=29%, list=23%, signal=38%
GO_FICOLIN_1_RICH_GRANULE_MEMBRANE	230	0.469326	1.21597	0.039	0.59828	1	2398	tags=25%, list=21%, signal=31%
GO_POSITIVE_REGULATION_OF_ALKALINE_PHOSPHATASE_ACTIVITY	30	0.513138	1.21588	0.190763	0.598358	1	3511	tags=57%, list=31%, signal=82%
GO_COBALT_ION_TRANSPORT	15	0.53915	1.21576	0.233713	0.598488	1	1403	tags=33%, list=12%, signal=38%
GO_ANKYRIN_REPEAT_BINDING	15	0.546475	1.21575	0.228395	0.598195	1	3690	tags=67%, list=33%, signal=99%
GO_ALDITOL_CATABOLIC_PROCESS	30	0.514358	1.21573	0.183367	0.597933	1	2653	tags=37%, list=23%, signal=48%
GO_CALCIUM_CHANNEL_INHIBITOR_ACTIVITY	45	0.493949	1.21571	0.161	0.59771	1	3950	tags=60%, list=35%, signal=92%
GO_EPINEPHRINE_BINDING	40	0.507607	1.21568	0.176176	0.597482	1	3096	tags=33%, list=27%, signal=45%
GO_POSITIVE_REGULATION_OF_NECROTIC_CELL_DEATH	30	0.506106	1.21546	0.205411	0.598083	1	2202	tags=40%, list=19%, signal=50%
GO_MRNA_METHYLATION	65	0.490084	1.21545	0.143	0.597797	1	3806	tags=49%, list=34%, signal=74%
GO_CHROMOSOME_ORGANIZATION_INVOLVED_IN_MEIOTIC_CELL_CYCLE	285	0.466897	1.21544	0.033	0.597516	1	2139	tags=22%, list=19%, signal=27%
GO_POSITIVE_REGULATION_OF_PROTEIN_OLIGOMERIZATION	90	0.481337	1.21524	0.105	0.59802	1	2885	tags=31%, list=25%, signal=41%
GO_INNER_MITOCHONDRIAL_MEMBRANE_PROTEIN_COMPLEX	500	0.461392	1.21518	0.007	0.597924	1	2325	tags=25%, list=21%, signal=30%
GO_POSITIVE_REGULATION_OF_B_CELL_RECEPTOR_SIGNALING_PATHWAY	40	0.496881	1.2151	0.17	0.597939	1	1082	tags=15%, list=10%, signal=17%
GO_AXONEMAL_MICROTUBULE	35	0.50418	1.21496	0.176176	0.598162	1	1410	tags=17%, list=12%, signal=20%
GO_B_CELL_HOMEOSTASIS	120	0.477743	1.21495	0.082	0.597897	1	208	tags=6%, list=2%, signal=6%
GO_RISC_LOADING_COMPLEX	40	0.500979	1.2148	0.171171	0.598163	1	2698	tags=33%, list=24%, signal=43%
GO_INTERLEUKIN_3_MEDIATED_SIGNALING_PATHWAY	20	0.53093	1.21478	0.208925	0.597934	1	4920	tags=75%, list=43%, signal=132%
GO_VACUOLAR_ACIDIFICATION	105	0.484313	1.21474	0.1	0.597738	1	1842	tags=23%, list=16%, signal=27%
GO_ENDOCYTIC_VESICLE_LUMEN	80	0.481435	1.21454	0.124	0.598215	1	1535	tags=23%, list=14%, signal=26%
GO_POSITIVE_REGULATION_OF_LEUKOCYTE_PROLIFERATION	535	0.462676	1.21444	0.005	0.598334	1	2375	tags=22%, list=21%, signal=27%
GO_ESTABLISHMENT_OF_PLANAR_POLARITY_OF_EMBRYONIC_EPITHELIUM	85	0.481937	1.21426	0.098	0.598729	1	3322	tags=45%, list=29%, signal=63%
GO_POSITIVE_REGULATION_OF_IRE1_MEDIATED_UNFOLDED_PROTEIN_RESPONSE	30	0.514194	1.21418	0.203611	0.598701	1	501	tags=7%, list=4%, signal=7%
GO_VESICLE_TARGETING_TO_FROM_OR_WITHIN_GOLGI	330	0.464026	1.21418	0.025	0.5984	1	2772	tags=31%, list=24%, signal=39%
GO_MLL1_2_COMPLEX	120	0.474172	1.21412	0.093	0.598329	1	896	tags=11%, list=8%, signal=12%
GO_VITAMIN_TRANSMEMBRANE_TRANSPORT	70	0.484256	1.21398	0.132	0.598594	1	3157	tags=47%, list=28%, signal=65%
GO_HSP70_PROTEIN_BINDING	190	0.470881	1.21398	0.055	0.598275	1	3182	tags=37%, list=28%, signal=51%
GO_NEGATIVE_REGULATION_OF_ERBB_SIGNALING_PATHWAY	220	0.467774	1.21391	0.047	0.598261	1	2661	tags=28%, list=23%, signal=36%
GO_MUCUS_SECRETION	50	0.500322	1.21388	0.152	0.598063	1	4348	tags=60%, list=38%, signal=97%
GO_IMMUNE_RESPONSE_REGULATING_CELL_SURFACE_RECEPTOR_SIGNALING_PATHWAY	1320	0.455383	1.21382	0	0.597984	1	2674	tags=27%, list=24%, signal=31%
GO_GOLGI_STACK	475	0.462365	1.2134	0.012	0.599364	1	1076	tags=12%, list=9%, signal=13%
GO_SPHINGOLIPID_METABOLIC_PROCESS	335	0.465041	1.21335	0.013	0.59928	1	1278	tags=14%, list=11%, signal=16%
GO_PROLINE_BIOSYNTHETIC_PROCESS	25	0.517355	1.21303	0.19799	0.600267	1	2008	tags=28%, list=18%, signal=34%
GO_AMYLOID_BETA_CLEARANCE_BY_TRANSCYTOSIS	30	0.513791	1.21302	0.198397	0.599995	1	1791	tags=23%, list=16%, signal=28%
GO_IKAPPAB_KINASE_COMPLEX	35	0.497536	1.213	0.190381	0.599742	1	2205	tags=34%, list=19%, signal=42%
GO_POSITIVE_REGULATION_OF_RECEPTOR_BINDING	45	0.503231	1.21292	0.181	0.599769	1	1709	tags=27%, list=15%, signal=31%
GO_PROTEOGLYCAN_METABOLIC_PROCESS	340	0.462137	1.2129	0.02	0.599493	1	2777	tags=30%, list=25%, signal=39%
GO_REGULATION_OF_PROTEIN_DEACETYLATION	175	0.473008	1.21277	0.059	0.599714	1	2109	tags=25%, list=19%, signal=30%
GO_NEGATIVE_REGULATION_OF_POTASSIUM_ION_TRANSMEMBRANE_TRANSPORT	115	0.478195	1.21275	0.092	0.599482	1	2440	tags=31%, list=22%, signal=39%
GO_METHYL_CPG_BINDING	80	0.479193	1.21266	0.122	0.59953	1	1484	tags=15%, list=13%, signal=17%
GO_POLYOL_METABOLIC_PROCESS	275	0.465848	1.21261	0.034	0.599412	1	1897	tags=24%, list=17%, signal=28%
GO_NEUROPEPTIDE_BINDING	95	0.478774	1.21256	0.117	0.5993	1	2796	tags=40%, list=25%, signal=53%
GO_CHLORIDE_TRANSPORT	400	0.464381	1.21255	0.007	0.599007	1	3205	tags=37%, list=28%, signal=50%
GO_POSITIVE_REGULATION_OF_ARACHIDONIC_ACID_SECRETION	25	0.525227	1.21249	0.21148	0.598972	1	2651	tags=40%, list=23%, signal=52%
GO_FOREBRAIN_VENTRICULAR_ZONE_PROGENITOR_CELL_DIVISION	20	0.520043	1.21241	0.212336	0.598969	1	3351	tags=50%, list=30%, signal=71%
GO_AUTOPHAGOSOME	380	0.463484	1.21227	0.023	0.599238	1	2037	tags=25%, list=18%, signal=29%
GO_MOTOR_BEHAVIOR	30	0.508931	1.21221	0.201807	0.599152	1	3611	tags=47%, list=32%, signal=68%
GO_REGULATION_OF_SERINE_TYPE_PEPTIDASE_ACTIVITY	15	0.544013	1.21212	0.221193	0.599186	1	2775	tags=47%, list=24%, signal=62%
GO_MONONUCLEAR_CELL_MIGRATION	270	0.46348	1.21205	0.036	0.599176	1	3189	tags=34%, list=28%, signal=46%
GO_SYNAPTIC_TRANSMISSION_DOPAMINERGIC	130	0.476919	1.21179	0.073	0.599929	1	4305	tags=54%, list=38%, signal=86%
GO_LAYER_FORMATION_IN_CEREBRAL_CORTEX	60	0.488462	1.21174	0.142	0.59981	1	3074	tags=37%, list=27%, signal=50%
GO_HYDROLASE_ACTIVITY_HYDROLYZING_N_GLYCOSYL_COMPOUNDS	95	0.481772	1.21169	0.101	0.59971	1	967	tags=9%, list=9%, signal=10%
GO_PEROXISOMAL_TRANSPORT	315	0.464626	1.21162	0.025	0.599684	1	2653	tags=31%, list=23%, signal=40%
GO_LUTEINIZATION	45	0.500184	1.21161	0.168	0.599407	1	2900	tags=40%, list=26%, signal=54%
GO_SEMAPHORIN_PLEXIN_SIGNALING_PATHWAY_INVOLVED_IN_NEURON_PROJECTION_GUIDANCE	55	0.488798	1.21158	0.157	0.599195	1	1709	tags=20%, list=15%, signal=23%
GO_REGULATION_OF_RNA_SPLICING	545	0.456919	1.2115	0.005	0.59924	1	2449	tags=24%, list=22%, signal=30%
GO_NEGATIVE_REGULATION_OF_MEIOTIC_NUCLEAR_DIVISION	50	0.496015	1.21146	0.15	0.599066	1	2363	tags=28%, list=21%, signal=35%
GO_PROTEASOME_CORE_COMPLEX_BETA_SUBUNIT_COMPLEX	45	0.499413	1.21142	0.164	0.598905	1	2881	tags=36%, list=25%, signal=47%
GO_PROTEASOME_ACTIVATING_ATPASE_ACTIVITY	30	0.512465	1.2114	0.196177	0.598703	1	2172	tags=40%, list=19%, signal=49%
GO_REGULATION_OF_CHAPERONE_MEDIATED_AUTOPHAGY	40	0.505345	1.21128	0.175175	0.598862	1	2659	tags=40%, list=23%, signal=52%
GO_COLLAGEN_ACTIVATED_TYROSINE_KINASE_RECEPTOR_SIGNALING_PATHWAY	35	0.506547	1.21124	0.195195	0.598679	1	3606	tags=57%, list=32%, signal=84%
GO_MONOTERPENOID_METABOLIC_PROCESS	10	0.57424	1.21118	0.240721	0.59863	1	2603	tags=40%, list=23%, signal=52%
GO_REGULATION_OF_DENDRITIC_SPINE_MAINTENANCE	55	0.491821	1.2111	0.156	0.598628	1	1467	tags=13%, list=13%, signal=15%
GO_ENDOPLASMIC_RETICULUM_QUALITY_CONTROL_COMPARTMENT	100	0.480025	1.21102	0.105	0.59867	1	2884	tags=34%, list=25%, signal=45%
GO_T_CELL_HOMEOSTASIS	140	0.476096	1.21089	0.069	0.598835	1	1497	tags=15%, list=13%, signal=17%
GO_POSITIVE_REGULATION_OF_CYTOLYSIS	30	0.506931	1.21086	0.206206	0.59866	1	1301	tags=20%, list=11%, signal=23%
GO_CRANIAL_NERVE_MORPHOGENESIS	100	0.482031	1.21085	0.102	0.598395	1	3172	tags=38%, list=28%, signal=52%
GO_PLASMA_LIPOPROTEIN_PARTICLE_CLEARANCE	250	0.46806	1.21076	0.041	0.598457	1	2295	tags=28%, list=20%, signal=34%
GO_VASODILATION	145	0.474068	1.21065	0.078	0.598599	1	1461	tags=16%, list=13%, signal=18%
GO_REGULATION_OF_VASCULAR_SMOOTH_MUSCLE_CELL_DIFFERENTIATION	85	0.486248	1.21059	0.112	0.598508	1	2333	tags=32%, list=21%, signal=40%
GO_AMINOPEPTIDASE_ACTIVITY	190	0.467535	1.21053	0.064	0.598459	1	2295	tags=25%, list=20%, signal=31%
GO_S100_PROTEIN_BINDING	60	0.490903	1.21027	0.156	0.59922	1	3728	tags=53%, list=33%, signal=79%
GO_POSITIVE_REGULATION_OF_FATTY_ACID_BETA_OXIDATION	40	0.4989	1.21019	0.177177	0.599285	1	2779	tags=40%, list=25%, signal=53%
GO_REGULATION_OF_HUMORAL_IMMUNE_RESPONSE_MEDIATED_BY_CIRCULATING_IMMUNOGLOBULIN	40	0.4951	1.21019	0.179	0.598973	1	4345	tags=63%, list=38%, signal=101%
GO_TOR_COMPLEX	75	0.485539	1.21011	0.125	0.598946	1	1381	tags=23%, list=12%, signal=26%
GO_POSTSYNAPTIC_DENSITY_PROTEIN_95_CLUSTERING	30	0.499837	1.21001	0.202405	0.599056	1	1807	tags=23%, list=16%, signal=28%
GO_PRE_MIRNA_PROCESSING	70	0.48958	1.20993	0.135	0.59907	1	3185	tags=36%, list=28%, signal=49%
GO_TELOMERASE_RNA_BINDING	95	0.474689	1.20986	0.12	0.599028	1	2429	tags=25%, list=21%, signal=32%
GO_POSITIVE_REGULATION_OF_PEPTIDE_HORMONE_SECRETION	400	0.460884	1.2098	0.017	0.598941	1	2654	tags=28%, list=23%, signal=35%
GO_PLASMA_MEMBRANE_RAFT_ASSEMBLY	25	0.517351	1.20961	0.194165	0.599411	1	3994	tags=68%, list=35%, signal=105%
GO_ENTRAINMENT_OF_CIRCADIAN_CLOCK_BY_PHOTOPERIOD	85	0.484205	1.20952	0.129	0.59947	1	2909	tags=35%, list=26%, signal=47%
GO_PROTEIN_LOCALIZATION_TO_ENDOPLASMIC_RETICULUM_EXIT_SITE	25	0.514356	1.20925	0.205025	0.600252	1	2696	tags=52%, list=24%, signal=68%
GO_SUMO_POLYMER_BINDING	25	0.514519	1.20913	0.217742	0.600389	1	1617	tags=32%, list=14%, signal=37%
GO_REGULATION_OF_METAPHASE_PLATE_CONGRESSION	30	0.500318	1.209	0.202811	0.600636	1	1501	tags=27%, list=13%, signal=31%
GO_REGULATION_OF_RNA_METABOLIC_PROCESS	885	0.456214	1.20898	0	0.600405	1	2449	tags=24%, list=22%, signal=28%
GO_POSITIVE_REGULATION_OF_EXTRACELLULAR_MATRIX_ORGANIZATION	105	0.477881	1.20895	0.111	0.600227	1	1634	tags=24%, list=14%, signal=28%
GO_POSITIVE_REGULATION_OF_DENDRITIC_SPINE_DEVELOPMENT	170	0.472219	1.20888	0.057	0.600208	1	770	tags=7%, list=7%, signal=7%
GO_LACRIMAL_GLAND_DEVELOPMENT	35	0.494429	1.20882	0.186373	0.60012	1	3300	tags=54%, list=29%, signal=76%
GO_RIG_I_SIGNALING_PATHWAY	85	0.48269	1.20877	0.123	0.60004	1	3249	tags=41%, list=29%, signal=57%
GO_ACTIVE_TRANSMEMBRANE_TRANSPORTER_ACTIVITY	1250	0.451784	1.20866	0	0.600143	1	2421	tags=26%, list=21%, signal=29%
GO_CYTOPLASMIC_SIDE_OF_LYSOSOMAL_MEMBRANE	30	0.50515	1.20843	0.212638	0.60078	1	2357	tags=27%, list=21%, signal=34%
GO_FOREBRAIN_CELL_MIGRATION	265	0.464453	1.20837	0.037	0.600702	1	2137	tags=24%, list=19%, signal=29%
GO_NEGATIVE_REGULATION_OF_RESPONSE_TO_WOUNDING	375	0.460632	1.20819	0.013	0.601166	1	2903	tags=34%, list=26%, signal=44%
GO_ACETYLTRANSFERASE_ACTIVITY	430	0.458436	1.20802	0.017	0.601497	1	2395	tags=27%, list=21%, signal=33%
GO_REGULATION_OF_SPHINGOLIPID_BIOSYNTHETIC_PROCESS	70	0.481321	1.20787	0.143	0.60184	1	2103	tags=24%, list=19%, signal=30%
GO_REGULATION_OF_ESTABLISHMENT_OR_MAINTENANCE_OF_CELL_POLARITY	110	0.475764	1.20785	0.112	0.601592	1	1456	tags=18%, list=13%, signal=21%
GO_PROTEIN_LIPID_COMPLEX_BINDING	130	0.473238	1.20785	0.094	0.601287	1	3623	tags=42%, list=32%, signal=61%
GO_NEUROTRANSMITTER_METABOLIC_PROCESS	525	0.458644	1.20772	0.012	0.601502	1	2410	tags=24%, list=21%, signal=30%
GO_RNA_POLYMERASE_II_CTD_HEPTAPEPTIDE_REPEAT_PHOSPHATASE_ACTIVITY	30	0.51218	1.20765	0.202608	0.601484	1	4103	tags=63%, list=36%, signal=99%
GO_S_ADENOSYL_L_METHIONINE_BINDING	45	0.493723	1.2074	0.172	0.602197	1	3275	tags=53%, list=29%, signal=75%
GO_THIOESTERASE_BINDING	40	0.4951	1.20736	0.19	0.602056	1	2766	tags=45%, list=24%, signal=59%
GO_CALCIUM_DEPENDENT_PHOSPHOLIPID_BINDING	215	0.465669	1.2072	0.055	0.602406	1	3065	tags=33%, list=27%, signal=45%
GO_CLATHRIN_COAT_ASSEMBLY	90	0.478954	1.20717	0.126	0.602216	1	1744	tags=18%, list=15%, signal=21%
GO_MICROTUBULE_DEPOLYMERIZATION	195	0.467457	1.2071	0.059	0.602198	1	2360	tags=29%, list=21%, signal=36%
GO_CELLULAR_TRANSITION_METAL_ION_HOMEOSTASIS	415	0.461443	1.20708	0.02	0.601941	1	3042	tags=31%, list=27%, signal=41%
GO_ANATOMICAL_STRUCTURE_ARRANGEMENT	75	0.483979	1.20706	0.144	0.601711	1	2352	tags=32%, list=21%, signal=40%
GO_LEYDIG_CELL_DIFFERENTIATION	35	0.501588	1.20705	0.189189	0.601434	1	3451	tags=40%, list=30%, signal=57%
GO_BBSOME	30	0.503251	1.2069	0.221665	0.60175	1	2488	tags=37%, list=22%, signal=47%
GO_POSITIVE_REGULATION_OF_MUSCLE_CELL_APOPTOTIC_PROCESS	125	0.477108	1.20688	0.094	0.601544	1	1736	tags=22%, list=15%, signal=26%
GO_CARBOXYLIC_ESTER_HYDROLASE_ACTIVITY	440	0.461019	1.20679	0.013	0.60158	1	2414	tags=25%, list=21%, signal=31%
GO_TOLERANCE_INDUCTION_DEPENDENT_UPON_IMMUNE_RESPONSE	15	0.542724	1.20667	0.242331	0.601715	1	4167	tags=73%, list=37%, signal=116%
GO_PROXIMAL_TUBULE_DEVELOPMENT	25	0.51274	1.20664	0.206237	0.601571	1	2849	tags=48%, list=25%, signal=64%
GO_REGULATION_BY_VIRUS_OF_VIRAL_PROTEIN_LEVELS_IN_HOST_CELL	35	0.503743	1.2066	0.191191	0.601412	1	977	tags=14%, list=9%, signal=16%
GO_TRANS_GOLGI_NETWORK	865	0.454431	1.20657	0.001	0.601249	1	3068	tags=34%, list=27%, signal=43%
GO_REGULATION_OF_LEUKOCYTE_MIGRATION	725	0.456153	1.20652	0.003	0.60113	1	2332	tags=25%, list=21%, signal=29%
GO_REGULATION_OF_VERY_LOW_DENSITY_LIPOPROTEIN_PARTICLE_CLEARANCE	15	0.530474	1.20651	0.243077	0.600839	1	3758	tags=47%, list=33%, signal=70%
GO_UNIPLEX_COMPLEX	20	0.52122	1.20646	0.22561	0.600731	1	3281	tags=60%, list=29%, signal=84%
GO_LUNG_SACCULE_DEVELOPMENT	35	0.498605	1.20596	0.192192	0.60252	1	2470	tags=34%, list=22%, signal=44%
GO_ADRENERGIC_RECEPTOR_BINDING	90	0.48266	1.20584	0.109	0.602678	1	2053	tags=24%, list=18%, signal=30%
GO_REGULATION_OF_HISTONE_H3_K27_METHYLATION	30	0.515765	1.20567	0.210421	0.603076	1	2994	tags=47%, list=26%, signal=63%
GO_MAST_CELL_MEDIATED_IMMUNITY	190	0.467014	1.20564	0.063	0.602895	1	2335	tags=27%, list=21%, signal=33%
GO_ESTABLISHMENT_OR_MAINTENANCE_OF_MONOPOLAR_CELL_POLARITY	90	0.47584	1.2056	0.115	0.602736	1	1420	tags=18%, list=13%, signal=20%
GO_CYSTEINE_TYPE_ENDOPEPTIDASE_ACTIVATOR_ACTIVITY_INVOLVED_IN_APOPTOTIC_PROCESS	60	0.491208	1.20541	0.156	0.603215	1	3744	tags=52%, list=33%, signal=77%
GO_ARACHIDONIC_ACID_BINDING	20	0.528107	1.2053	0.226034	0.60337	1	1872	tags=30%, list=17%, signal=36%
GO_AMYLOID_BETA_METABOLIC_PROCESS	195	0.464892	1.2053	0.053	0.603064	1	1988	tags=22%, list=18%, signal=26%
GO_PURINE_NTP_DEPENDENT_HELICASE_ACTIVITY	335	0.461357	1.20527	0.029	0.60285	1	2103	tags=21%, list=19%, signal=26%
GO_POSITIVE_REGULATION_OF_ADENYLATE_CYCLASE_ACTIVITY	40	0.496102	1.20523	0.179	0.60272	1	3026	tags=38%, list=27%, signal=51%
GO_AXON_PART	1505	0.45161	1.20513	0	0.602791	1	2804	tags=28%, list=25%, signal=33%
GO_NUCLEOTIDE_EXCISION_REPAIR	455	0.457882	1.20508	0.011	0.60269	1	2335	tags=26%, list=21%, signal=32%
GO_PROTON_EXPORTING_ATPASE_ACTIVITY	140	0.4695	1.20507	0.08	0.602429	1	1863	tags=24%, list=16%, signal=28%
GO_NEUTROPHIL_DIFFERENTIATION	40	0.493953	1.2049	0.172	0.602844	1	3821	tags=60%, list=34%, signal=90%
GO_PROTEIN_ACETYLTRANSFERASE_COMPLEX	400	0.461665	1.20489	0.019	0.602559	1	2218	tags=26%, list=20%, signal=31%
GO_CHEMOKINE_RECEPTOR_BINDING	135	0.469682	1.20471	0.092	0.602985	1	1445	tags=21%, list=13%, signal=24%
GO_REGULATION_OF_PROTEASOMAL_UBIQUITIN_DEPENDENT_PROTEIN_CATABOLIC_PROCESS	515	0.45973	1.20452	0.011	0.603482	1	2355	tags=23%, list=21%, signal=28%
GO_STEROID_DEHYDROGENASE_ACTIVITY	105	0.473738	1.2045	0.114	0.603295	1	1994	tags=23%, list=18%, signal=27%
GO_PROTEIN_KINASE_B_SIGNALING	1005	0.452219	1.20448	0	0.603041	1	2351	tags=25%, list=21%, signal=29%
GO_PHOSPHATIDYLINOSITOL_3_KINASE_SIGNALING	645	0.453754	1.20447	0.006	0.602778	1	2381	tags=25%, list=21%, signal=30%
GO_HOMOLOGOUS_CHROMOSOME_SEGREGATION	245	0.463508	1.20435	0.042	0.602951	1	2139	tags=24%, list=19%, signal=29%
GO_TRANSPORT_VESICLE	1450	0.451444	1.2043	0	0.60283	1	2116	tags=22%, list=19%, signal=24%
GO_MITOTIC_CELL_CYCLE_ARREST	70	0.481015	1.20409	0.136	0.603405	1	2528	tags=27%, list=22%, signal=35%
GO_POSITIVE_REGULATION_OF_EPITHELIAL_CELL_APOPTOTIC_PROCESS	150	0.472844	1.20398	0.076	0.60356	1	3704	tags=49%, list=33%, signal=71%
GO_OXIDOREDUCTASE_ACTIVITY_ACTING_ON_NAD_P_H_OXYGEN_AS_ACCEPTOR	55	0.489428	1.2039	0.158158	0.603562	1	3794	tags=51%, list=33%, signal=76%
GO_NEGATIVE_REGULATION_OF_PROTEIN_LOCALIZATION_TO_CELL_PERIPHERY	115	0.476713	1.2039	0.105	0.60327	1	840	tags=13%, list=7%, signal=14%
GO_REGULATION_OF_SEQUESTERING_OF_ZINC_ION	25	0.515365	1.20316	0.215075	0.606047	1	1413	tags=20%, list=12%, signal=23%
GO_CARDIAC_MYOFIBRIL	35	0.49465	1.20302	0.187187	0.60631	1	2293	tags=31%, list=20%, signal=39%
GO_LACTATE_DEHYDROGENASE_ACTIVITY	25	0.513589	1.203	0.227912	0.606112	1	3645	tags=52%, list=32%, signal=76%
GO_THIOESTER_METABOLIC_PROCESS	180	0.468983	1.20299	0.059	0.605825	1	2580	tags=31%, list=23%, signal=40%
GO_APOPTOTIC_PROCESS_INVOLVED_IN_HEART_MORPHOGENESIS	25	0.513003	1.20295	0.221106	0.605671	1	2446	tags=40%, list=22%, signal=51%
GO_IMP_BIOSYNTHETIC_PROCESS	35	0.510523	1.20277	0.187	0.606092	1	3695	tags=54%, list=33%, signal=80%
GO_THIOREDOXIN_PEROXIDASE_ACTIVITY	20	0.530606	1.20254	0.242944	0.606706	1	4424	tags=60%, list=39%, signal=98%
GO_POSITIVE_REGULATION_OF_PROTEIN_BINDING	415	0.458514	1.20225	0.027	0.607593	1	1709	tags=19%, list=15%, signal=21%
GO_MANGANESE_ION_TRANSPORT	50	0.487937	1.20219	0.16	0.607534	1	2810	tags=34%, list=25%, signal=45%
GO_PROTEIN_INSERTION_INTO_MITOCHONDRIAL_MEMBRANE	180	0.466547	1.20215	0.069	0.607412	1	2837	tags=32%, list=25%, signal=42%
GO_RESPONSE_TO_AXON_INJURY	340	0.460307	1.20213	0.018	0.607171	1	3136	tags=35%, list=28%, signal=47%
GO_LEUKOCYTE_ADHESION_TO_VASCULAR_ENDOTHELIAL_CELL	140	0.471292	1.20171	0.085	0.608669	1	2911	tags=27%, list=26%, signal=36%
GO_BASAL_TRANSCRIPTION_MACHINERY_BINDING	260	0.462917	1.20166	0.045	0.60857	1	2798	tags=27%, list=25%, signal=35%
GO_POSITIVE_REGULATION_OF_EPITHELIAL_CELL_PROLIFERATION_INVOLVED_IN_LUNG_MORPHOGENESIS	20	0.512476	1.20157	0.224033	0.608615	1	3376	tags=60%, list=30%, signal=85%
GO_RESPONSE_TO_REDOX_STATE	70	0.484705	1.20157	0.14	0.608328	1	931	tags=11%, list=8%, signal=12%
GO_STRUCTURAL_CONSTITUENT_OF_PRESYNAPSE	25	0.506616	1.20149	0.218656	0.608326	1	639	tags=12%, list=6%, signal=13%
GO_EPITHELIAL_CELL_CELL_ADHESION	75	0.487026	1.20138	0.119	0.608479	1	2331	tags=32%, list=21%, signal=40%
GO_METENCEPHALON_DEVELOPMENT	460	0.456247	1.20137	0.015	0.608216	1	3202	tags=37%, list=28%, signal=50%
GO_POSITIVE_REGULATION_OF_HORMONE_BIOSYNTHETIC_PROCESS	55	0.494812	1.20129	0.161	0.608279	1	4004	tags=56%, list=35%, signal=87%
GO_NEGATIVE_REGULATION_OF_ARP2_3_COMPLEX_MEDIATED_ACTIN_NUCLEATION	30	0.506529	1.20068	0.197197	0.610493	1	2651	tags=40%, list=23%, signal=52%
GO_NEGATIVE_REGULATION_OF_MEMBRANE_PROTEIN_ECTODOMAIN_PROTEOLYSIS	35	0.5064	1.20045	0.201	0.61114	1	2815	tags=43%, list=25%, signal=57%
GO_M7G_5_PPPN_DIPHOSPHATASE_ACTIVITY	25	0.507588	1.20028	0.228141	0.61155	1	3144	tags=44%, list=28%, signal=61%
GO_DERMATAN_SULFATE_PROTEOGLYCAN_BIOSYNTHETIC_PROCESS	70	0.480501	1.20025	0.149	0.611353	1	2946	tags=33%, list=26%, signal=44%
GO_AMINE_TRANSPORT	435	0.457442	1.20013	0.015	0.611583	1	2352	tags=25%, list=21%, signal=30%
[truncated: 7,845 more rows]
